# Supplementary material for: Comparative transcriptomics reveals commonalities and differences in the genetic underpinnings of a floral dimorphism
Source: Sci Rep. 2022 Dec 1;12:20771. doi: 10.1038/s41598-022-25132-2 (PMC9715534; doi:10.1038/s41598-022-25132-2)
Supplement: Supplementary file 2 — Supplementary Tables. [file 41598_2022_25132_MOESM2_ESM.xlsx]

## Sheet: S1
Supplementary Table S1: RNA-seq data used to build the P. veris transcriptome atlas.
ENA accession ID	tissue	no. reads	bp
ERR5762860	floral buds	74680184	11276707784
		74680184	11276707784
ERR5762859	floral buds	77512858	11704441558
		77512858	11704441558
ERR5762861	flower	84277470	12725897970
		84277470	12725897970
ERR5762867	flower	83505285	12609298035
		83505285	12609298035
ERR5762862	flower	72252218	10910084918
		72252218	10910084918
ERR5762863	inflorescence stem	82055548	12390387748
		82055548	12390387748
ERR5763210	inflorescence stem	45775997	6912175547
		45775997	6866399550
ERR5763211	inflorescence stem	35669930	5386159430
		35669930	5350489500
ERR5762864	leaf	76161783	11500429233
		76161783	11500429233
ERR5762865	leaf	67546838	10199572538
		67546838	10199572538
ERR5763212	leaf	33512377	5060368927
		33512377	5026856550
ERR5762866	root	67500948	10192643148
		67500948	10192643148
ERR5763213	root	41050490	6198623990
		41050490	6157573500
ERR5763214	root	40805830	6161680330
		40805830	6120874500
ERR5763215	seed	48001931	7248291581
		48001931	7200289650
ERR5763216	seed	48434393	7313593343
		48434393	7265158950
ERR5763217	seed	40462272	6109803072
		40462272	6069340800
ERR5763218	seedling	35920147	5423942197
		35920147	5388022050
ERR5763219	seedling	43936620	6634429620
		43936620	6590493000
ERR5763220	seedling	37446776	5654463176
		37446776	5617016400
Total		2273019790	342774971527

## Sheet: S2
Supplementary Table S2: Normalized counts for each gene in each sample of each tissue of P. veris.
Tissue	Root			Seed			Seedling			Floral Bud		Flower			Leaf			Inflorescence Stem
Sample	1	2	3	1	2	3	1	2	3	1	2	1	2	3	1	2	3	1	2	3	mean	stdev	median	max	CV	tau
m1-g1106	4	1	11	11	5	0	5	11	15	15	13	10	6	6	1	5	25	6	11	10	8.55	5.92475	8	25	0.692953	0.692632
m1-g12794	5	0	17	5	3	1	2	1	2	13	10	4	5	10	3	11	20	3	6	1	6.1	5.61858	4.5	20	0.921078	0.731579
m1-g22691	1	0	0	3	0	0	0	0	2	6	1	3	4	4	0	7	1	3	6	2	2.15	2.27746	1.5	7	1.05929	0.729323
m1-g23064	14	15	44	14	14	1	21	19	30	34	17	14	64	31	16	14	25	77	28	27	25.95	18.0656	20	77	0.696169	0.697881
m1-g31743	0	0	2	1	1	0	0	0	3	15	39	48	7	28	0	9	8	0	14	5	9	13.8488	2.5	48	1.53876	0.855263
m1-g33666	16	21	13	10	5	0	7	8	14	14	13	9	13	8	2	6	17	15	10	5	10.3	5.31235	10	21	0.515762	0.536341
m1-g8694	0	2	1	0	0	0	0	2	0	1	0	0	1	5	0	2	0	2	1	2	0.95	1.2763	0.5	5	1.34348	0.852632
pveT_jg1	99	180	112	93	227	77	119	83	100	145	161	206	181	123	135	169	180	169	209	75	142.15	47.0691	140	227	0.331123	0.393462
pveT_jg100	0	1	3	9	0	0	2	3	2	3	0	0	4	0	20	0	18	0	0	0	3.25	5.82982	0.5	20	1.79379	0.881579
pveT_jg1000	230	164	145	335	201	135	213	289	256	559	690	565	563	532	436	596	922	433	546	361	408.55	211.132	397	922	0.516784	0.586197
pveT_jg10000	220	354	2202	786	831	513	601	1051	530	523	232	216	439	708	166	389	516	232	232	210	547.55	459.37	476	2202	0.838956	0.790884
pveT_jg10001	0	2	4	6	1	1	1	2	0	4	10	3	7	5	0	0	0	0	0	0	2.3	2.86724	1	10	1.24663	0.810526
pveT_jg10002	9520	8784	16317	12368	6450	1677	8503	9135	8280	13571	14073	12050	12983	12029	9119	17384	19208	11789	18767	8375	11519.1	4342.19	11909	19208	0.376956	0.421365
pveT_jg10003	32	45	19	47	8	19	42	53	36	34	421	428	4	15	40	389	42	15	623	12	116.2	184.515	38	623	1.58791	0.856298
pveT_jg10004	3	115	22	101	26	80	82	137	47	48	265	201	45	9	45	177	31	52	242	2	86.5	79.3642	50	265	0.917506	0.709037
pveT_jg10005	1	5	3	5	14	3	0	1	2	5	5	2	4	2	8	1	5	1	6	2	3.75	3.19333	3	14	0.851555	0.770677
pveT_jg10006	17	35	33	29	20	9	8	13	16	44	49	28	25	18	7	30	22	19	39	12	23.65	12.045	21	49	0.509302	0.544576
pveT_jg10007	0	0	0	0	1	0	0	0	0	21	2	33	41	52	0	0	0	0	1	6	7.85	15.769	0	52	2.00879	0.893725
pveT_jg10008	0	0	0	4	0	4	2	0	0	21	6	69	52	88	1	8	7	0	0	13	13.75	25.3644	3	88	1.84469	0.888158
pveT_jg1001	354	324	374	424	506	284	262	278	267	803	522	408	530	423	256	199	421	281	235	218	368.45	144.444	339	803	0.392032	0.56964
pveT_jg10010	385	839	1197	1037	1140	722	1280	1210	1208	30	26	39	13	77	790	867	921	62	131	30	600.2	502.274	756	1280	0.836844	0.559046
pveT_jg10011	868	512	601	950	725	260	685	502	457	1120	1055	761	1124	742	690	675	988	1074	1359	669	790.85	272.413	733.5	1359	0.344456	0.440068
pveT_jg10012	0	7	0	19	7	9	23	11	8	0	4	0	0	0	5	6	0	8	0	0	5.35	6.57967	4.5	23	1.22985	0.80778
pveT_jg10013	901	825	1059	6395	8386	7328	9591	9073	8370	15161	19063	6484	12525	8407	14622	19181	16566	8193	1707	6959	9039.8	5689.33	8378	19181	0.629364	0.556538
pveT_jg10014	804	592	1107	796	1296	1484	382	471	411	1009	799	898	496	757	364	588	1126	253	998	422	752.65	341.13	776.5	1484	0.453239	0.518762
pveT_jg10015	1076	1144	3054	1268	1976	2631	1716	1674	1231	1231	840	1795	1815	2238	296	1243	571	752	1415	651	1430.85	697.354	1255.5	3054	0.48737	0.559456
pveT_jg10016	2233	1194	1163	1476	2233	1763	1087	1163	1122	1849	1862	1985	1190	1262	1184	1639	1807	770	2577	875	1521.7	497.723	1369	2577	0.327083	0.43106
pveT_jg10017	0	0	0	0	0	0	0	0	0	1819	794	5007	1405	2462	0	0	0	13	6	0	575.3	1265.44	0	5007	2.19962	0.931685
pveT_jg10018	1	0	0	0	0	0	0	2	0	2238	919	7041	6077	4530	0	0	0	32	5	0	1042.25	2190.35	0	7041	2.10156	0.896815
pveT_jg10019	0	0	0	0	2	0	0	0	0	1306	500	4573	5766	3360	0	0	0	32	6	4	777.45	1706.29	0	5766	2.19472	0.910702
pveT_jg10022	1	1	0	0	0	0	0	1	0	1815	684	5382	5055	3395	0	0	0	46	6	4	819.5	1722.57	1	5382	2.10197	0.892351
pveT_jg10024	137	57	219	218	274	157	106	145	101	251	351	479	237	213	67	170	91	110	443	104	196.5	118.202	163.5	479	0.601535	0.620811
pveT_jg10025	0	0	3	2	3	0	0	24	1	0	0	1	139	0	21	1	2	103	0	0	15	37.3293	1	139	2.48862	0.939038
pveT_jg10026	3311	4537	3717	7305	8677	5736	2337	3624	2400	8708	8567	3882	4305	3790	2798	4487	5006	2500	5280	2634	4680.05	2108.8	4093.5	8708	0.450594	0.486903
pveT_jg10027	23	21	10	16	1	9	15	30	8	49	60	146	63	70	39	31	76	58	238	119	54.1	57.4336	35	238	1.06162	0.813357
pveT_jg10028	93	69	60	2	0	2	24	34	22	49	32	54	22	24	33	57	60	50	37	52	38.8	24.102	35.5	93	0.621185	0.613469
pveT_jg10029	597	762	1035	38	34	21	165	373	281	319	339	730	611	536	124	477	169	6105	9207	2631	1227.7	2325.55	425	9207	1.89423	0.912269
pveT_jg1003	0	0	3	0	0	0	0	0	0	1	2	0	0	3	0	0	0	0	0	1	0.5	1	0	3	2	0.877193
pveT_jg10030	0	1	0	0	0	0	0	3	0	7	3	14	1	11	0	0	0	0	1	0	2.05	3.99309	0	14	1.94785	0.898496
pveT_jg10032	0	0	0	1	0	0	6	1	7	5	31	13	7	9	2	2	9	2	7	3	5.25	7.15156	2.5	31	1.3622	0.874363
pveT_jg10033	386	475	470	177	370	247	291	287	296	489	425	356	235	289	218	388	516	268	510	273	348.3	104.924	326	516	0.301246	0.342105
pveT_jg10034	354	764	781	378	830	327	206	191	203	222	162	214	265	211	160	183	231	222	225	159	314.4	214.547	222	830	0.6824	0.6539
pveT_jg10035	0	263	317	152	238	160	107	103	158	0	0	0	238	0	151	0	0	293	0	1	109.05	114.59	105	317	1.0508	0.69052
pveT_jg10036	0	19	39	9	8	3	4	5	4	0	0	0	2	0	2	0	0	0	0	0	4.75	9.31821	1	39	1.96173	0.924426
pveT_jg10037	0	30	53	32	53	22	39	28	32	0	0	0	16	0	12	0	0	12	0	0	16.45	18.4775	12	53	1.12325	0.725919
pveT_jg10038	0	49	50	36	98	22	17	19	18	0	0	0	109	0	24	0	0	79	0	0	26.05	34.3243	17.5	109	1.31763	0.801062
pveT_jg10040	10921	4928	4618	3579	2623	2970	5150	7801	7153	13406	12594	16578	14185	13246	5754	26011	15038	7446	25379	9435	10440.8	6751.05	8618	26011	0.646606	0.630108
pveT_jg10041	15	1	13	19	20	23	32	22	17	3	18	17	7	4	3	13	1	4	23	3	12.9	9.10119	14	32	0.705518	0.628289
pveT_jg10042	639	316	885	143	21	63	119	147	62	55	29	7	3	12	2	3	2	1	9	3	126.05	234.215	25	885	1.85811	0.902706
pveT_jg10043	37	53	68	3	2	11	370	265	344	546	533	275	99	214	969	735	1998	0	3	31	327.8	479.634	156.5	1998	1.46319	0.879933
pveT_jg10044	832	931	1073	892	503	98	540	597	575	1071	893	970	1406	1021	379	563	781	767	1109	604	780.25	301.719	806.5	1406	0.386695	0.468481
pveT_jg10045	1302	191	45	990	19	332	16757	23224	19700	7752	5229	10188	9739	7369	12416	35063	17353	6458	12170	6340	9631.85	9207.28	7560.5	35063	0.95592	0.763472
pveT_jg10046	980	968	1062	1287	855	258	859	816	802	1139	1060	1187	1588	1088	734	1019	1429	1107	1231	674	1007.15	289.17	1039.5	1588	0.287117	0.385026
pveT_jg10048	16	13	21	35	16	5	464	635	531	375	321	97	415	99	175	831	467	197	472	186	268.55	243.984	191.5	831	0.908524	0.712458
pveT_jg1005	608	508	260	334	18	121	515	557	336	459	456	316	1147	274	472	372	411	3178	1618	768	636.4	694.217	457.5	3178	1.09085	0.84184
pveT_jg10050	0	0	0	0	0	0	0	0	0	1916	1798	937	509	376	1	2	0	3	1	0	277.15	591.433	0	1916	2.13398	0.900368
pveT_jg10051	7119	6474	10167	3705	1878	1056	5571	6972	5501	9014	8057	5241	7327	7306	4067	5255	6514	8665	7358	4327	6078.7	2299.37	6494	10167	0.378267	0.423279
pveT_jg10052	787	833	1047	548	638	535	789	962	897	1367	1371	1535	1587	1160	504	1061	902	869	1516	781	984.45	340.141	899.5	1587	0.345514	0.399662
pveT_jg10053	97	119	234	66	94	92	126	120	129	272	302	273	325	205	97	215	156	178	261	124	174.25	80.1826	142.5	325	0.460158	0.488259
pveT_jg10054	2487	3244	3324	1701	906	1474	2264	2582	2041	5101	5248	1616	2575	1669	2858	2696	4748	1426	1519	1063	2527.1	1275.65	2375.5	5248	0.504787	0.545752
pveT_jg10055	181	350	314	631	124	72	294	333	263	413	335	372	578	367	321	247	309	633	402	222	338.05	147.715	327	633	0.436962	0.49048
pveT_jg10056	15	2	3	4	0	0	13	10	23	34	15	17	38	31	38	72	114	10	4	7	22.5	27.9011	14	114	1.24005	0.844875
pveT_jg10057	18	19	28	15	2	17	38	30	40	49	82	218	170	131	49	64	29	51	75	64	59.45	55.0669	44.5	218	0.926273	0.765572
pveT_jg10058	209	362	235	191	380	346	218	188	195	238	176	160	186	220	144	133	259	163	200	175	218.9	69.5897	197.5	380	0.317906	0.44626
pveT_jg10059	334	335	1191	171	46	25	205	250	208	335	375	294	279	340	189	186	245	40	31	57	256.8	248.362	226.5	1191	0.967141	0.825666
pveT_jg1006	31	71	105	125	60	25	46	83	35	62	36	19	42	29	40	13	77	13	9	11	46.6	32.323	38	125	0.693627	0.660211
pveT_jg10060	1413	1132	1757	2591	4371	3532	1227	957	1158	1874	1949	1559	1090	1633	1537	1772	2565	912	1482	1000	1775.55	890.747	1548	4371	0.501674	0.625041
pveT_jg10061	1358	1080	1703	1638	2252	1721	1922	2915	2311	2402	2762	2387	2314	1847	2242	4240	5322	1614	2210	984	2261.2	1014.26	2226	5322	0.448551	0.605392
pveT_jg10062	0	0	0	0	0	0	1	0	0	8	1	4	1	0	0	0	0	0	0	1	0.8	1.93581	0	8	2.41976	0.947368
pveT_jg10063	227	319	3591	323	356	174	544	675	424	475	378	323	182	732	458	617	449	142	200	77	533.3	741.726	367	3591	1.39082	0.896305
pveT_jg10064	3646	3669	2988	2406	2817	913	1974	2065	1585	2939	3007	3821	4020	3340	1471	2461	3074	4848	5523	2444	2950.55	1124.95	2963.5	5523	0.381266	0.490285
pveT_jg10067	36	712	1058	81	9	0	20	110	51	3012	559	5106	1956	17285	164	22406	638	13533	25800	32264	6240	10138.9	675	32264	1.62483	0.849048
pveT_jg10068	0	0	6	2	2	0	0	1	1	0	0	0	1	5	0	0	0	0	1	1	1	1.68585	0	6	1.68585	0.877193
pveT_jg10069	3	131	663	40	4	0	1	31	6	1318	234	2009	982	7471	75	11922	297	4526	10949	10843	2575.25	4171.29	265.5	11922	1.61976	0.825255
pveT_jg1007	2	1	0	0	0	0	3	2	2	13	11	3	0	2	15	3	33	1	5	0	4.8	7.99078	2	33	1.66475	0.899522
pveT_jg10070	2	9	4	4	3	0	2	1	1	5	1	2	0	8	2	3	0	3	9	3	3.1	2.77014	2.5	9	0.893594	0.690058
pveT_jg10071	0	0	0	3	1	0	0	0	0	3	2	22	4	35	0	0	0	0	2	6	3.9	8.83712	0	35	2.26593	0.935338
pveT_jg10072	2250	1950	2964	4053	3092	2612	2979	5393	3368	3394	4061	4379	3897	3154	4001	6197	7924	2850	5064	1955	3776.85	1479.34	3381	7924	0.391687	0.550911
pveT_jg10073	80	359	256	176	67	66	142	377	188	332	265	125	19	148	518	283	1017	39	35	19	225.55	232.262	162	1017	1.02976	0.819179
pveT_jg10074	1868	1076	1524	1296	1934	1446	1116	1280	1233	2035	1851	2785	3184	2388	1020	1638	1978	2211	2948	1530	1817.05	631.269	1744.5	3184	0.347414	0.451914
pveT_jg1008	234	34	317	49	79	71	95	132	87	85	208	293	52	131	30	356	74	27	472	73	144.95	126.085	86	472	0.869849	0.729371
pveT_jg10080	4086	2760	3082	5008	5783	3801	23348	30110	25814	12199	11272	19885	23966	14142	9105	39152	15055	12969	16950	7554	14302	10090.5	12584	39152	0.705531	0.66811
pveT_jg10082	219	412	368	45	109	125	80	0	60	6	5	2	1	0	2	9	8	2	2	7	73.1	122.702	7.5	412	1.67855	0.865866
pveT_jg10087	289	670	410	26	10	30	113	147	117	23	7	3	7	3	20	8	20	74	56	24	102.85	170.046	25	670	1.65334	0.891045
pveT_jg10088	2028	1593	1383	2443	2525	1244	1859	2221	1962	2723	2497	2282	1956	1813	1890	2831	4071	1669	3550	1561	2205.05	703.467	1995	4071	0.319025	0.482476
pveT_jg10089	1224	1320	1539	1120	586	248	790	1025	901	1452	1439	1313	1493	1324	592	750	1026	1204	1603	752	1085.05	373.013	1162	1603	0.343775	0.340119
pveT_jg10090	847	647	995	580	427	142	809	839	911	1499	1382	4461	5212	3630	657	1076	1068	966	1158	675	1399.05	1368.16	938.5	5212	0.977923	0.770075
pveT_jg10091	354	409	763	426	618	505	299	326	319	724	646	480	621	439	324	447	568	299	780	312	482.95	161.998	443	780	0.335434	0.400877
pveT_jg10092	3996	5108	4368	3903	1101	593	4124	3878	4085	5319	3923	4701	5508	5355	4186	3000	4755	3753	5098	2786	3977	1299.87	4104.5	5508	0.326846	0.292589
pveT_jg10094	798	1142	2349	954	755	222	611	722	722	927	637	798	897	1036	283	466	413	603	998	538	793.55	441.667	738.5	2349	0.556571	0.697027
pveT_jg10095	2701	1787	586	7	14	4	68	77	55	45	14	29	200	71	37	93	20	721	373	239	357.05	690.954	69.5	2701	1.93517	0.913482
pveT_jg10096	0	1	1	0	0	0	0	0	0	4	1	0	0	1	0	1	1	0	0	0	0.5	0.945905	0	4	1.89181	0.921053
pveT_jg10097	18	47	15	47	69	24	32	14	25	267	10	15	0	137	7	7	239	0	14	132	55.95	77.7184	21	267	1.38907	0.832052
pveT_jg10098	143	205	463	136	126	23	59	80	103	125	99	132	12	133	29	71	162	9	168	104	119.1	97.4592	114.5	463	0.818298	0.781857
pveT_jg10099	756	588	813	380	278	77	625	598	671	958	837	869	555	746	620	902	1368	523	932	515	680.55	276.844	648	1368	0.406794	0.52897
pveT_jg101	513	491	412	454	148	59	189	296	266	91	161	211	229	85	410	305	179	665	529	167	293	172.309	247.5	665	0.588086	0.588841
pveT_jg1010	128	172	190	26	20	9	33	32	45	4	3	34	20	29	2	12	1	9	15	3	39.35	55.8572	20	190	1.4195	0.834626
pveT_jg10100	702	691	863	809	581	208	573	775	762	581	357	463	1007	678	528	477	917	969	542	328	640.55	216.976	629.5	1007	0.338734	0.383055
pveT_jg10102	776	962	1220	4273	4987	3760	980	1100	631	1296	1206	4758	1770	2688	1064	930	4620	56	114	114	1865.25	1666.53	1153	4987	0.893462	0.658924
pveT_jg10103	0	8	0	8	4	0	9	1	19	3	0	3	1	4	3	0	0	1	3	0	3.35	4.68227	2	19	1.39769	0.867036
pveT_jg10104	5206	3539	3238	149	32	57	2726	3049	3286	841	759	1489	2714	1661	795	2204	1395	1958	3595	2307	2050	1390.84	2081	5206	0.678458	0.63813
pveT_jg10105	574	423	360	934	852	172	364	414	426	525	533	582	522	400	391	395	747	280	476	145	475.75	198.454	424.5	934	0.417139	0.516454
pveT_jg10106	587	479	590	329	433	418	699	759	677	1328	1333	1757	582	1190	336	777	814	322	1079	564	752.65	392.932	633.5	1757	0.522065	0.601713
pveT_jg10107	663	806	860	590	1160	486	557	515	497	680	710	1009	1434	938	307	594	627	953	1355	716	772.85	294.969	695	1434	0.381664	0.485319
pveT_jg10108	1521	1166	1225	1483	1957	1048	908	953	795	1325	1058	1069	1296	1374	1063	1150	1566	1399	1888	1129	1268.65	304.593	1195.5	1957	0.240092	0.37025
pveT_jg10109	1304	1453	1682	631	950	968	1439	1313	1340	2600	1973	1057	1601	1488	757	1429	1616	849	1461	878	1339.45	458.043	1384.5	2600	0.341964	0.510344
pveT_jg1011	0	1	1	0	0	0	0	0	0	0	1	1	0	1	0	0	0	0	0	0	0.25	0.444262	0	1	1.77705	0.789474
pveT_jg10110	0	0	2	4	1	3	4	16	7	0	0	0	3	0	2	0	0	1	0	0	2.15	3.78744	0.5	16	1.7616	0.911184
pveT_jg10111	1605	1096	1617	1012	1195	1140	1156	1615	1439	2431	2308	3162	875	2456	821	3154	2589	721	3399	1770	1778.05	842.702	1610	3399	0.473947	0.50199
pveT_jg10112	245	107	230	25	1	9	14	3	2	23	14	14	10	20	0	5	5	30	49	26	41.6	71.1288	14	245	1.70983	0.873899
pveT_jg10114	8067	4616	4739	2573	1719	676	1960	4490	2295	489	332	4004	3835	10060	605	333	484	4621	1560	1682	2957	2644.62	2127.5	10060	0.894358	0.743225
pveT_jg10115	1876	1595	1532	3563	2371	2356	877	2514	920	642	331	617	728	1032	210	357	531	705	567	490	1190.7	913.861	802.5	3563	0.767499	0.700858
pveT_jg10116	223	853	474	238	58	30	227	212	125	131	113	56	26	25	93	101	86	21	47	20	157.95	197.313	97	853	1.24921	0.857716
pveT_jg10118	3	6	4	1	0	0	2	1	1	0	0	0	0	0	0	0	0	0	0	0	0.9	1.65116	0	6	1.83462	0.894737
pveT_jg1012	4	1	5	3	17	4	10	8	6	17	35	28	1	9	5	2	6	3	9	5	8.9	8.97892	5.5	35	1.00887	0.784962
pveT_jg10120	654	652	597	637	172	97	1063	1251	1183	1091	868	1248	1613	1260	1029	1882	1898	1105	986	535	991.05	485.475	1046	1898	0.48986	0.502995
pveT_jg10121	294	465	915	878	370	157	410	418	417	412	448	626	637	489	286	449	316	636	737	459	490.95	194.288	448.5	915	0.395738	0.487834
pveT_jg10122	2471	2252	2253	2217	1730	630	1541	1696	1480	3702	3157	3133	3887	2726	1372	1482	1500	3058	3135	2011	2271.65	869.703	2234.5	3887	0.382851	0.43745
pveT_jg10123	62	59	73	122	54	21	59	45	54	68	70	56	103	64	42	55	55	75	82	37	62.8	22.1683	59	122	0.352998	0.510785
pveT_jg10124	686	1094	966	1784	1026	331	704	759	701	1006	898	966	1159	856	621	653	738	889	1146	598	879.05	299.082	872.5	1784	0.340233	0.533957
pveT_jg10125	8	7	22	6	1	2	10	19	10	57	34	14	37	20	39	28	39	2	18	4	18.85	15.6147	16	57	0.828365	0.704524
pveT_jg10126	643	334	501	367	293	641	362	695	856	2660	3293	9794	1167	10973	101	1628	414	576	287	213	1789.9	3057.19	608.5	10973	1.70802	0.880928
pveT_jg10127	783	826	599	1248	1119	436	623	755	738	908	853	682	1067	745	815	491	833	745	639	500	770.25	207.018	750	1248	0.268768	0.402961
pveT_jg10128	0	3	0	0	0	0	1	1	0	0	2	0	1	2	0	1	0	0	1	0	0.6	0.88258	0	3	1.47097	0.842105
pveT_jg10129	167	477	204	547	670	1317	424	379	434	365	960	537	586	150	716	392	208	397	289	63	464.1	294.458	410.5	1317	0.63447	0.681693
pveT_jg1013	1214	1038	1739	1140	1976	877	969	1006	935	1544	1600	2119	2222	1669	853	1076	1358	1449	1931	930	1382.25	443.748	1286	2222	0.321033	0.397816
pveT_jg10130	260	649	883	349	297	66	234	292	330	386	261	257	296	278	185	245	503	403	367	145	334.3	179.193	294	883	0.536025	0.65411
pveT_jg10131	25	98	69	52	163	75	86	55	74	138	19	11	19	71	21	24	92	21	32	80	61.25	41.693	62	163	0.680701	0.657088
pveT_jg10132	1208	1139	2017	570	707	520	758	866	754	841	701	1616	1524	1381	265	803	510	1411	3591	1370	1127.6	731.312	853.5	3591	0.648556	0.722098
pveT_jg10133	223	210	296	197	117	47	196	180	181	317	265	233	256	230	189	187	289	191	231	113	207.4	64.7647	203.5	317	0.312269	0.363938
pveT_jg10136	508	507	612	856	357	154	1440	1625	1579	893	940	709	1356	724	1286	2484	2772	1079	1018	571	1073.5	669.417	916.5	2772	0.623584	0.644984
pveT_jg10137	1208	1078	2093	1765	2707	1108	945	1171	1078	2980	2565	2631	2737	2280	1192	1474	1624	1775	2415	1137	1798.15	688.634	1694.5	2980	0.382968	0.417467
pveT_jg10138	1462	1498	1405	1645	2658	1709	972	880	1007	2096	1812	1634	1295	1316	948	1214	2075	1014	1815	979	1471.7	468.859	1433.5	2658	0.318583	0.469803
pveT_jg10139	10028	6129	4487	3343	8307	4235	1673	2092	3863	7455	5419	7187	8232	5770	3404	6762	7169	4779	14592	6527	6072.65	2952.79	5949.5	14592	0.486244	0.614565
pveT_jg1014	31	79	1048	45	71	43	534	435	299	63	12	38	44	58	5	63	21	46	36	12	149.15	256.714	45.5	1048	1.72118	0.902822
pveT_jg10140	2909	2111	2722	2409	5097	2733	981	1335	1112	1893	1959	4870	4190	3396	678	1407	1476	1670	3375	1561	2394.2	1264.46	2035	5097	0.528134	0.558182
pveT_jg10141	339	308	292	273	221	93	562	474	535	795	576	612	632	599	521	722	1156	381	638	443	508.6	235.575	528	1156	0.463184	0.58951
pveT_jg10142	333	515	707	456	294	73	519	417	400	1092	899	345	553	592	474	309	544	263	325	210	466	234.716	436.5	1092	0.503683	0.603432
pveT_jg10145	98	179	217	235	95	26	170	252	175	302	217	101	264	131	211	110	134	113	102	68	160	73.4181	152	302	0.458863	0.494946
pveT_jg10147	0	0	0	2	0	4	10	34	3	0	0	0	51	0	9	3	0	14	0	0	6.5	13.2327	0	51	2.0358	0.918473
pveT_jg10148	0	0	13	1	1	0	5	3	5	0	0	0	0	0	8	0	1	1	0	0	1.9	3.43205	0	13	1.80634	0.898785
pveT_jg10149	0	25	9	9	0	0	13	22	3	10	0	0	0	0	2	0	6	0	12	0	5.55	7.66726	1	25	1.38149	0.818947
pveT_jg1015	1326	893	944	1079	480	278	1270	1379	1453	1795	1653	5249	3316	4558	1407	2197	2482	1436	1532	787	1775.7	1272.28	1421.5	5249	0.716495	0.696534
pveT_jg10151	2285	2999	2224	4037	2291	1307	3363	4010	2655	7593	6720	1995	2148	3081	3412	2768	5379	1690	2063	1996	3200.8	1657.26	2711.5	7593	0.517766	0.608899
pveT_jg10152	11	3	0	632	12	223	8191	14631	13674	5465	3076	4733	6677	4879	11625	11795	12190	6789	6469	2424	5674.95	4980.35	5172	14631	0.877603	0.644346
pveT_jg10153	193	346	336	379	158	91	462	517	346	1104	752	286	295	701	407	315	560	205	94	168	385.75	248.494	341	1104	0.644184	0.68483
pveT_jg10154	164	668	1197	861	480	186	158	250	136	2579	2244	5874	7612	5483	350	983	440	298	245	826	1551.7	2190.56	574	7612	1.41172	0.838053
pveT_jg10156	1	0	0	26	5	14	270	414	206	608	632	185	53	113	607	640	1424	0	10	33	262.05	365.638	83	1424	1.3953	0.858922
pveT_jg10157	1399	1420	2420	1487	76	81	959	1489	940	2223	1881	8328	3027	5567	1209	678	2522	2465	371	2571	2055.65	1928.39	1488	8328	0.938095	0.792804
pveT_jg10158	2676	2059	3745	1325	605	186	1569	1786	1873	1235	1124	3140	2708	2932	841	1592	974	2876	3708	1657	1930.55	1019.18	1721.5	3745	0.527921	0.509999
pveT_jg10159	750	514	782	789	775	226	375	407	407	690	587	942	1214	651	202	297	310	849	702	436	595.25	264.81	619	1214	0.444871	0.536504
pveT_jg10160	82	47	42	112	59	24	210	192	219	269	235	376	306	300	337	622	504	203	268	136	227.15	156.083	214.5	622	0.687137	0.668218
pveT_jg10161	1840	1738	2130	2300	3561	1868	1215	1739	1278	2705	2366	2532	1628	2260	1652	2310	3231	1416	2281	1139	2059.45	640.893	1999	3561	0.311196	0.443858
pveT_jg10163	0	0	0	3	2	5	0	0	1	2	1	1	4	0	2	0	0	0	0	0	1.05	1.50351	0	5	1.43191	0.831579
pveT_jg10164	277	283	275	505	206	65	306	284	284	320	340	345	633	287	342	217	267	494	303	183	310.8	121.807	285.5	633	0.391915	0.535794
pveT_jg10166	0	0	0	26	129	36	2	9	8	822	1826	15533	7076	6499	1	0	0	55	7	4	1601.65	3881.85	8.5	15533	2.42366	0.944092
pveT_jg10167	0	0	0	0	11	1	0	0	0	1214	560	17	52	44	0	0	0	0	0	0	94.95	291.289	0	1214	3.06781	0.970303
pveT_jg10169	834	863	1403	1440	1388	759	1150	1373	1184	2553	2902	6414	3989	4603	911	1143	1282	1071	1758	738	1887.9	1505.29	1327.5	6414	0.797333	0.742799
pveT_jg1017	371	470	328	241	390	397	195	220	234	1718	1772	511	634	529	335	314	498	242	261	165	491.25	446.962	353	1772	0.909846	0.760811
pveT_jg10170	5	10	9	4	2	0	3	0	7	15	11	10	7	17	2	8	12	4	8	3	6.85	4.76031	7	17	0.694935	0.628483
pveT_jg10171	73	128	105	15	0	0	14	4	10	21	6	15	5	6	11	2	19	0	0	5	21.95	36.2106	8	128	1.64969	0.872122
pveT_jg10173	0	0	0	1	2	0	1	0	0	3	0	0	0	6	0	0	4	0	0	0	0.85	1.66307	0	6	1.95655	0.903509
pveT_jg10174	12	0	14	1	0	0	0	6	0	16	0	0	0	40	0	0	12	0	3	39	7.15	12.3215	0	40	1.72328	0.864474
pveT_jg10175	0	0	1	1	1	0	1	0	0	0	0	0	0	0	0	0	0	0	2	0	0.3	0.571241	0	2	1.90413	0.894737
pveT_jg10176	752	685	1673	475	158	58	463	481	490	973	963	1222	1759	1133	465	785	929	1084	1178	534	813	449.713	768.5	1759	0.553153	0.566111
pveT_jg10178	268	373	280	1425	699	384	534	625	528	708	546	457	446	655	453	406	997	367	457	405	550.65	266.959	457	1425	0.484808	0.645873
pveT_jg1018	2668	2637	2216	3240	5398	9523	1868	1748	1620	4969	5359	2736	2903	2440	1363	2048	1789	2369	4497	2243	3181.7	1938.62	2538.5	9523	0.609303	0.70094
pveT_jg10180	224	207	275	224	183	71	174	152	169	216	245	191	170	190	193	236	290	197	353	188	207.4	57.5695	195	353	0.277577	0.434173
pveT_jg10181	0	2	0	4	3	1	0	0	0	0	0	2	3	0	2	2	1	2	0	0	1.1	1.29371	0.5	4	1.1761	0.763158
pveT_jg10182	5	1	2	51	86	43	2	0	0	1	1	1	3	1	0	0	0	4	5	1	10.35	22.7024	1	86	2.19347	0.925949
pveT_jg10183	1252	969	1346	1407	1282	661	920	883	910	1507	1450	1388	937	1086	915	1491	1684	845	1933	876	1187.1	334.022	1169	1933	0.281377	0.406186
pveT_jg10184	0	3	1	18	4	30	264	132	218	884	1011	496	568	240	663	1308	1006	75	131	41	354.65	412.764	175	1308	1.16386	0.767222
pveT_jg10185	785	937	1686	1096	1545	1505	1025	916	957	1707	1810	1194	756	944	1550	2047	2602	645	1790	750	1312.35	521.856	1145	2602	0.39765	0.521724
pveT_jg10186	971	1111	1192	2016	1242	434	1622	1113	1302	2348	2316	2283	1634	2024	995	1600	1816	1604	2917	1531	1603.55	592.041	1602	2917	0.369206	0.473973
pveT_jg10189	2000	1894	1826	3124	1195	672	1901	1903	1711	2320	2223	1875	2065	1690	1950	1848	1984	1808	2300	1514	1890.15	472.111	1897.5	3124	0.249774	0.415746
pveT_jg1019	431	436	401	339	1373	1515	204	331	231	2247	3533	205	351	76	57	101	35	190	707	84	642.35	889.825	335	3533	1.38526	0.861248
pveT_jg10190	8	2	23	0	1	1	3	3	3	11	12	10	15	17	2	11	17	3	14	2	7.9	6.8048	5.5	23	0.861367	0.691076
pveT_jg10192	500	429	662	310	682	288	499	525	590	691	534	558	590	609	278	578	699	469	798	390	533.95	143.076	546	798	0.267957	0.348305
pveT_jg10193	1782	1879	3054	228	473	918	2862	1442	1980	2216	1553	1892	2145	1227	2002	1292	2596	2504	4329	1422	1889.8	928.296	1885.5	4329	0.491214	0.593111
pveT_jg10195	0	85	215	110	276	161	222	101	244	0	0	0	135	0	151	0	1	84	0	1	89.3	96.0434	84.5	276	1.07551	0.712052
pveT_jg10196	1592	1731	1374	1001	1517	520	1149	985	1075	1519	1416	1274	1190	1100	743	1181	1620	1249	1609	891	1236.8	317.931	1219.5	1731	0.257059	0.300526
pveT_jg10197	3	21	30	6	14	10	1	2	3	144	56	74	12	137	0	16	103	0	96	128	42.8	51.1886	15	144	1.196	0.739766
pveT_jg10199	657	767	1056	552	774	748	596	613	607	1135	1098	1734	1085	1492	453	774	740	868	1017	776	877.1	320.965	774	1734	0.365939	0.520185
pveT_jg1020	576	817	1355	706	427	419	1024	1139	973	1834	1689	1368	1058	1726	871	1173	924	764	982	805	1031.5	402.291	977.5	1834	0.390006	0.460598
pveT_jg10200	7	3	5	14	10	1	5	11	19	70	54	30	8	15	31	63	64	9	21	8	22.4	22.3239	12.5	70	0.996604	0.715789
pveT_jg10202	1206	1179	1550	1482	1082	459	1049	1498	1279	3946	4374	2814	2315	2223	2695	3798	6201	2484	3667	1952	2362.65	1426.31	2087.5	6201	0.603689	0.651567
pveT_jg10205	1	11	6	5	4	0	6	2	8	5	2	1	2	5	2	3	15	0	0	0	3.9	3.94568	2.5	15	1.01171	0.778947
pveT_jg10206	970	1036	959	1358	1066	1014	2170	3507	2298	2744	2424	2904	2429	2520	1847	3858	4707	1743	2815	1254	2181.15	1055.27	2234	4707	0.483813	0.564859
pveT_jg10207	8	8	14	9	13	31	10	6	11	662	427	863	1199	641	5	23	51	11	45	36	203.65	354.872	18.5	1199	1.74256	0.873842
pveT_jg10208	904	1060	1461	1861	820	295	1384	1233	1193	2947	2316	2084	2362	1717	1106	1723	3355	1453	2094	1190	1627.9	741.084	1457	3355	0.455239	0.541878
pveT_jg10209	365	223	251	222	410	257	283	273	292	388	379	425	505	343	236	260	417	276	415	258	323.9	82.933	287.5	505	0.256045	0.377488
pveT_jg1021	297	561	854	45	70	48	94	126	96	114	74	178	187	186	84	125	105	208	403	171	201.3	199.118	125.5	854	0.98916	0.804511
pveT_jg10210	0	0	2	0	2	0	2	0	1	0	1	1	2	0	0	1	0	12	1	2	1.35	2.64127	1	12	1.9565	0.934211
pveT_jg10212	123	74	91	52	75	72	70	69	49	85	95	121	133	94	34	95	121	71	120	63	85.35	27.5457	80	133	0.322738	0.377127
pveT_jg10214	977	841	2473	1186	1161	542	1110	1416	1127	1180	1260	1409	2511	1162	1364	1909	1777	2111	1770	718	1400.2	538.507	1223	2511	0.384593	0.465656
pveT_jg10215	5399	3143	4247	2478	6144	3650	3312	4045	3739	4186	3246	4068	3667	3796	1576	2549	3318	3044	6044	3286	3746.85	1120.58	3658.5	6144	0.299073	0.410696
pveT_jg10216	1462	1013	1845	225	370	249	902	989	1047	2052	1841	2714	2597	2566	515	937	1079	1440	4203	1242	1464.4	992.05	1160.5	4203	0.677445	0.685876
pveT_jg10217	594	541	501	267	197	59	389	305	403	552	270	332	283	484	146	273	608	282	400	302	359.4	150.769	318.5	608	0.419502	0.430402
pveT_jg10218	0	0	4	2	0	0	0	0	1	17	37	13	7	19	0	10	5	4	16	1	6.8	9.54546	3	37	1.40374	0.859175
pveT_jg10219	0	1	5	0	2	0	1	0	1	8	18	25	2	15	0	6	3	1	17	3	5.4	7.37992	2	25	1.36665	0.825263
pveT_jg10220	0	0	0	14	1	0	0	1	0	1262	2243	22534	12215	10413	4	0	0	89	29	5	2440.5	5862.14	2.5	22534	2.40203	0.938628
pveT_jg10221	298	315	461	473	926	854	182	186	246	429	390	588	648	518	146	222	288	241	350	191	397.6	219.846	332.5	926	0.552932	0.600659
pveT_jg10222	145	79	88	106	103	60	50	112	92	137	172	152	67	110	58	115	169	49	144	88	104.8	38.6477	104.5	172	0.368775	0.411261
pveT_jg10223	22	53	72	7	4	3	19	29	24	14	19	11	18	11	26	38	30	4	15	2	21.05	17.5544	18.5	72	0.833936	0.744883
pveT_jg10224	2113	1267	1150	1894	1810	770	1668	1646	1496	997	776	950	1314	1019	1039	1363	1530	1927	1753	909	1369.55	411.637	1338.5	2113	0.300564	0.370364
pveT_jg10225	514	733	920	384	147	92	759	893	827	1475	1194	1178	1604	1416	806	882	1621	773	1062	616	894.8	435.067	854.5	1621	0.486217	0.471574
pveT_jg10226	2595	3027	4897	1864	745	245	1735	1983	1967	3287	2950	3171	2519	3156	1213	2690	3167	2547	3690	1673	2456.05	1067.27	2571	4897	0.434548	0.524693
pveT_jg10227	0	33	2	171	167	21	17	47	51	0	0	0	1	0	0	0	0	1	0	0	25.55	51.6613	0.5	171	2.02197	0.895352
pveT_jg10228	2367	2126	3155	3278	1121	490	1840	1998	1804	5934	5752	3711	3516	3250	2312	3052	3384	3263	4166	2242	2938.05	1346.39	3103.5	5934	0.458261	0.531451
pveT_jg10229	0	0	2	0	0	0	1	0	2	1	4	2	3	1	0	4	3	0	6	0	1.45	1.76143	1	6	1.21478	0.798246
pveT_jg1023	615	421	285	430	489	429	552	759	645	1526	1437	798	653	726	428	848	1635	325	888	443	716.6	392.101	630	1635	0.547168	0.591276
pveT_jg10230	5	79	248	38	10	11	2	14	3	4	2	2	0	0	3	35	0	1	0	0	22.85	56.4104	3	248	2.46873	0.955645
pveT_jg10231	26	4	12	0	0	0	0	2	0	0	4	8	7	6	0	2	0	3	1	6	4.05	6.18551	2	26	1.52729	0.888664
pveT_jg10233	118	978	713	892	174	78	1153	594	551	698	295	80	2298	451	1403	7	1149	2057	12	497	709.9	650.885	572.5	2298	0.916869	0.727452
pveT_jg10234	3496	2996	3566	2518	995	233	2748	2373	2313	3023	2296	2976	3793	3171	1696	2023	2867	4281	3919	2295	2678.9	977.416	2807.5	4281	0.364857	0.393932
pveT_jg10235	845	56	480	27	14	5	30	18	61	295	510	805	80	377	17	571	433	116	1178	275	309.65	337.955	195.5	1178	1.09141	0.775936
pveT_jg10236	1648	2020	2727	3204	4836	2903	2089	1907	1979	4135	3825	3506	3718	3250	2364	2870	3438	2515	2901	1493	2866.4	886.359	2885.5	4836	0.309224	0.428714
pveT_jg10238	1	1	7	0	2	0	2	1	0	0	0	0	0	1	1	0	0	0	0	0	0.8	1.60918	0	7	2.01148	0.932331
pveT_jg10239	550	902	806	329	76	37	624	568	595	686	544	361	282	218	936	571	1463	563	702	282	554.75	328.305	565.5	1463	0.591808	0.653488
pveT_jg1024	177	242	307	362	188	271	468	341	416	880	828	487	460	588	836	1270	987	506	92	352	502.9	308.052	438	1270	0.612552	0.635806
pveT_jg10240	11918	13189	17024	36739	38268	13665	9101	10168	8444	24919	25910	10133	6438	9295	19313	21079	31352	6650	15507	7245	16817.8	9914.63	13427	38268	0.58953	0.590026
pveT_jg10241	81	105	60	41	5	2	40	51	36	86	98	51	57	126	72	83	131	84	115	78	70.1	35.8636	75	131	0.511607	0.489353
pveT_jg10242	0	31	2	5	2	3	13	18	10	17	4	7	29	11	34	47	57	25	4	16	16.75	15.9138	12	57	0.950079	0.743306
pveT_jg10243	0	9	0	0	1	2	4	4	2	9	6	4	10	0	11	12	33	17	0	3	6.35	7.94902	4	33	1.25181	0.85008
pveT_jg10245	975	843	963	1073	1356	671	984	819	885	1366	1340	1073	940	983	748	918	1436	796	1308	668	1007.25	238.189	969	1436	0.236474	0.314287
pveT_jg10246	3171	2648	3995	3533	4743	5698	2637	3119	2763	9816	9740	5569	3816	4391	2630	4475	5399	2826	6353	2509	4491.55	2153.58	3905.5	9816	0.479473	0.570974
pveT_jg10247	1859	1951	2771	4883	3962	814	2070	2397	2054	6022	5202	5722	7397	4936	2246	2800	3583	4098	4527	2300	3579.7	1725.27	3191.5	7397	0.481961	0.543222
pveT_jg10248	9610	4882	5945	13231	6775	4328	12517	18552	14354	16980	21487	12863	19490	11870	18258	38043	37016	16638	22855	10670	15818.2	9159	13792.5	38043	0.579016	0.61495
pveT_jg1025	344	2235	746	360	496	715	135	198	87	0	0	0	0	0	0	0	0	0	0	0	265.8	523.597	0	2235	1.96989	0.927446
pveT_jg10250	2070	2110	2314	2366	2619	1070	1563	2095	1656	2554	2126	2400	2731	2150	1064	2241	2191	2974	3491	1776	2178.05	581.022	2170.5	3491	0.266763	0.39589
pveT_jg10251	1	0	12	3	4	0	0	7	5	7	11	14	13	12	0	12	26	0	14	4	7.25	6.8968	6	26	0.951282	0.759109
pveT_jg10252	283	517	429	955	129	167	2290	3386	3029	4994	5977	4015	7521	2373	2435	6038	4136	2654	3866	1378	2828.6	2172.99	2544.5	7521	0.768219	0.656744
pveT_jg10253	647	363	330	342	199	43	192	245	244	465	335	393	334	417	215	291	366	338	544	309	330.6	131.2	334.5	647	0.396855	0.514765
pveT_jg10254	0	4	15	0	3	0	4	14	22	25	7	2	34	4	28	6	23	23	1	6	11.05	10.9279	6	34	0.988948	0.710526
pveT_jg10255	7	38	27	16	17	8	27	51	48	18	9	4	88	8	81	8	63	99	15	29	33.05	29.2979	22.5	99	0.886471	0.701223
pveT_jg10256	6	29	29	11	9	11	17	20	71	23	11	4	58	16	69	9	43	71	5	16	26.4	23.0911	16.5	71	0.874664	0.661231
pveT_jg10257	5	11	20	14	9	3	13	19	32	39	15	9	66	8	39	13	27	40	4	10	19.8	16.1036	13.5	66	0.813314	0.736842
pveT_jg1026	136	409	237	132	122	324	62	79	41	0	0	0	0	1	0	0	0	0	0	0	77.15	119.639	0.5	409	1.55073	0.854073
pveT_jg10260	67	89	84	146	194	118	65	79	73	332	316	276	278	200	68	92	106	81	157	101	146.1	89.0026	103.5	332	0.60919	0.58941
pveT_jg10261	641	975	1370	1384	1079	261	714	893	802	2766	2284	2285	2888	1959	574	639	865	1150	1571	712	1290.6	763.444	1027	2888	0.591542	0.582228
pveT_jg10262	553	304	263	436	650	265	1472	1582	1657	1390	1071	1562	1405	1820	1200	1885	2487	1015	1260	631	1145.4	620.964	1230	2487	0.542138	0.567837
pveT_jg10263	0	0	0	0	0	0	3	3	5	8	11	22	32	13	12	36	18	8	9	8	9.4	10.5401	8	36	1.12129	0.777778
pveT_jg10265	4116	2853	4410	5553	7969	2192	2218	2379	2185	4943	4441	4962	4486	4330	1965	2663	4237	3011	4054	1975	3747.1	1524.71	4085	7969	0.406903	0.557674
pveT_jg10266	0	0	0	3	0	0	1	0	0	3	1	0	0	0	0	0	1	0	0	1	0.5	0.945905	0	3	1.89181	0.877193
pveT_jg10267	4	1	4	10	8	1	4	2	5	5	4	1	2	8	3	3	1	2	3	2	3.65	2.53968	3	10	0.695804	0.668421
pveT_jg10268	2310	2298	3114	3045	2760	751	2015	2208	2177	3594	3648	3753	4316	2907	1914	2869	3682	3211	4683	1971	2861.3	936.606	2888	4683	0.327336	0.409477
pveT_jg10269	11	0	20	0	2	0	0	2	0	32	57	48	50	37	9	44	50	39	39	15	22.75	21.036	17.5	57	0.924659	0.632502
pveT_jg1027	694	1206	3491	150	175	110	295	272	302	518	340	579	421	670	217	454	502	582	1251	490	635.95	737.93	472	3491	1.16036	0.860875
pveT_jg10270	3105	1404	2395	980	1406	337	1762	1376	1557	1995	1914	1861	2738	1360	903	1758	2199	2571	3062	1217	1795	727.012	1760	3105	0.40502	0.444105
pveT_jg10271	271	128	248	72	130	29	144	142	147	123	147	153	203	110	112	144	172	265	266	138	157.2	64.4292	144	271	0.409855	0.442028
pveT_jg10273	1604	1547	1892	1692	512	189	1468	1617	1518	2008	2629	2050	1556	1250	1553	1638	2007	1375	1802	707	1530.7	552.984	1580	2629	0.361262	0.439751
pveT_jg10277	526	493	993	368	431	110	409	394	421	1739	1686	1102	494	1000	346	660	1020	404	829	452	693.85	440.448	493.5	1739	0.634789	0.632638
pveT_jg10278	288	218	273	334	251	112	273	264	227	520	490	323	329	353	210	291	421	203	359	180	295.95	100.607	280.5	520	0.339947	0.453543
pveT_jg10279	18623	13549	19461	9421	2367	1090	15021	13151	14498	19313	17410	22214	20362	22714	11569	15622	14410	20827	29674	18291	15979.4	6653.66	16516	29674	0.416391	0.485793
pveT_jg10281	1	3	0	0	0	0	0	1	0	0	3	0	0	0	0	0	1	0	0	0	0.45	0.944513	0	3	2.09892	0.894737
pveT_jg10282	0	0	3	0	0	1	1	0	0	2	1	0	0	2	1	5	0	0	0	0	0.8	1.32188	0	5	1.65235	0.884211
pveT_jg10283	3	0	2	0	0	0	2	1	0	4	3	4	0	2	0	4	3	0	5	0	1.65	1.75544	1.5	5	1.06391	0.705263
pveT_jg10284	2824	2228	4023	4136	1181	421	2122	2565	2195	4124	4183	3753	4781	3584	2180	3686	4631	3250	4265	1792	3096.2	1214.28	3417	4781	0.392184	0.370942
pveT_jg10285	0	0	0	2	4	0	3	0	2	2	3	0	2	1	0	1	0	0	0	0	1	1.29777	0	4	1.29777	0.789474
pveT_jg10289	22	14	240	7	13	2	19	31	47	130	69	89	59	133	20	75	111	18	233	91	71.15	69.8791	53	240	0.982137	0.74057
pveT_jg1029	0	0	0	0	0	0	0	0	0	4	0	7	0	9	0	34	0	3	3	1	3.05	7.72879	0	34	2.53403	0.958204
pveT_jg10291	15	13	2	24	14	3	7	11	11	10	7	12	16	5	5	5	7	14	11	6	9.9	5.31037	10.5	24	0.536401	0.618421
pveT_jg10292	88	133	51	160	112	26	79	60	78	49	71	91	130	59	51	35	84	156	82	34	81.45	39.2689	78.5	160	0.482123	0.516776
pveT_jg10293	155	87	622	18	18	18	84	98	128	419	207	302	147	379	125	353	382	172	590	506	240.5	190.627	163.5	622	0.792626	0.645625
pveT_jg10294	211	228	309	130	168	97	138	155	160	253	282	293	234	212	79	273	260	246	425	118	213.55	84.4901	220	425	0.395645	0.523715
pveT_jg10295	0	0	1	7	1	0	0	1	0	5	6	0	0	0	0	0	6	0	2	0	1.45	2.4165	0	7	1.66655	0.834586
pveT_jg10296	0	0	0	5	1	1	0	0	0	3	2	1	1	0	1	1	2	0	0	0	0.9	1.29371	0.5	5	1.43745	0.863158
pveT_jg10297	294	313	375	215	192	77	184	256	203	304	373	378	280	261	147	305	339	266	562	173	274.85	105.34	273	562	0.383262	0.537835
pveT_jg10298	660	599	822	1121	849	214	507	714	585	757	754	911	754	777	566	667	825	799	1053	597	726.55	197.099	754	1121	0.271281	0.370393
pveT_jg10299	0	4	3	0	0	0	5	1	4	4	0	0	2	5	1	0	7	1	0	1	1.9	2.19808	1	7	1.15689	0.766917
pveT_jg103	0	0	6	0	0	0	0	0	0	8	8	0	7	5	0	2	9	0	8	0	2.65	3.60227	0	9	1.35935	0.74269
pveT_jg1030	1	1	0	43	12	0	53	0	5	9	0	0	0	0	0	0	0	28	0	0	7.6	15.4559	0	53	2.03367	0.901688
pveT_jg10300	778	669	762	595	886	442	678	602	674	1371	1133	1095	789	832	576	763	1281	649	1397	657	831.45	276.683	762.5	1397	0.332772	0.426139
pveT_jg10301	70	70	53	56	32	32	56	44	67	50	25	64	69	60	78	91	143	86	35	57	61.9	26.1451	58.5	143	0.422377	0.596982
pveT_jg10305	276	213	451	197	368	227	401	413	482	1477	1129	1131	443	709	544	1581	1776	322	841	380	668.05	488.17	447	1776	0.730738	0.65668
pveT_jg10306	520	321	600	302	223	168	372	412	345	1486	1374	1024	521	824	398	681	1258	321	950	507	630.35	393.721	513.5	1486	0.624607	0.606113
pveT_jg10307	0	0	0	1	0	3	0	0	0	0	0	0	1	1	0	0	1	0	0	0	0.35	0.74516	0	3	2.12903	0.929825
pveT_jg10308	28	35	74	56	50	54	39	54	24	102	64	72	200	79	29	64	104	79	67	15	64.45	40.1359	60	200	0.622745	0.713421
pveT_jg10309	5	0	0	0	0	0	0	0	0	0	1	0	0	5	1	0	2	1	0	5	1	1.80642	0	5	1.80642	0.842105
pveT_jg1031	3	26	15	0	0	1	0	0	0	59	28	224	5	176	8	696	267	8	48	15	78.95	165.442	11.5	696	2.09553	0.933227
pveT_jg10310	9	7	17	12	8	16	8	11	12	28	11	27	52	33	8	26	35	19	17	6	18.1	12.0039	14	52	0.663201	0.686235
pveT_jg10312	1	0	0	1	0	0	0	0	0	1	0	1	1	0	0	2	0	0	0	0	0.35	0.587143	0	2	1.67755	0.868421
pveT_jg10313	5	1	8	5	6	7	1	1	3	4	7	8	10	8	2	1	3	4	1	4	4.45	2.85574	4	10	0.64174	0.584211
pveT_jg10316	23	33	114	29	59	28	19	20	22	71	54	78	211	147	11	55	52	61	62	15	58.2	49.7527	53	211	0.854857	0.762285
pveT_jg10317	23	26	23	23	109	114	11	10	16	20	14	16	33	24	18	20	21	36	14	7	28.9	29.1419	20.5	114	1.00837	0.78578
pveT_jg10318	1	2	0	0	4	2	0	3	0	2	0	0	3	3	1	0	0	0	0	0	1.05	1.35627	0	4	1.29169	0.776316
pveT_jg10319	6	4	3	6	5	3	1	4	1	1	4	2	30	3	1	3	0	19	2	2	5	7.10078	3	30	1.42016	0.877193
pveT_jg1032	3	0	18	1	3	0	0	0	1	27	6	10	8	71	1	7	13	2	3	10	9.2	16.146	3	71	1.755	0.916234
pveT_jg10320	1	0	10	1	1	1	2	4	0	10	2	8	14	13	2	2	2	3	11	2	4.45	4.628	2	14	1.04	0.718045
pveT_jg10321	0	0	0	3	1	1	1	3	1	1	1	0	3	0	0	2	1	2	2	1	1.15	1.03999	1	3	0.904339	0.649123
pveT_jg10322	2	1	1	1	2	2	0	1	0	0	0	0	1	0	0	2	1	0	1	2	0.85	0.812728	1	2	0.95615	0.605263
pveT_jg10324	296	480	872	162	166	290	99	97	120	513	291	421	1241	687	123	306	377	308	838	89	388.8	309.47	301	1241	0.795963	0.722847
pveT_jg10325	473	681	896	596	738	203	800	933	879	470	365	592	890	589	498	502	702	808	655	325	629.75	206.058	625.5	933	0.327206	0.342133
pveT_jg10326	2	14	18	5	0	5	4	2	2	9	5	5	3	4	12	12	4	3	8	6	6.15	4.64843	5	18	0.755842	0.692982
pveT_jg10327	0	2	8	0	0	6	0	0	0	13	0	6	0	5	2	8	22	8	5	3	4.4	5.60451	2.5	22	1.27375	0.842105
pveT_jg10328	0	15	15	3	9	14	4	2	11	5	3	3	5	9	8	2	9	10	1	15	7.15	5.01865	6.5	15	0.701909	0.550877
pveT_jg10329	77	171	115	1780	340	189	3876	5424	4802	5555	4828	7300	7430	6483	6415	14154	13045	6263	6659	2628	4876.7	3987.16	5126	14154	0.817595	0.689952
pveT_jg10330	0	1	13	0	0	0	2	0	0	0	0	0	3	1	1	0	0	2	0	2	1.25	2.91773	0	13	2.33419	0.951417
pveT_jg10331	3	1	0	4	0	6	2	2	2	0	1	3	0	1	2	7	1	2	9	6	2.6	2.56289	2	9	0.985728	0.748538
pveT_jg10332	0	0	0	3	11	3	1	1	2	16	1	4	3	15	5	0	17	8	0	11	5.05	5.80812	3	17	1.15012	0.739938
pveT_jg10333	3	6	44	12	8	14	5	36	8	116	130	250	85	119	13	56	60	5	52	14	51.8	62.4825	25	250	1.20623	0.834526
pveT_jg10334	18	56	18	11	6	2	12	14	14	7	1	4	13	4	23	4	7	7	1	0	11.1	12.3795	7	56	1.11527	0.843985
pveT_jg10335	0	44	20	29	9	6	33	19	39	5	0	3	10	3	11	0	4	13	5	0	12.65	13.647	7.5	44	1.07881	0.75
pveT_jg10336	428	569	526	1054	1218	879	677	873	647	1450	1705	719	406	563	923	2170	2562	344	597	283	929.65	615.27	698	2562	0.66183	0.670673
pveT_jg10338	1142	1480	1632	1305	1854	498	1123	1034	1153	1758	1493	1711	1762	1485	832	1313	1639	1603	1985	953	1387.75	381.588	1482.5	1985	0.274969	0.316717
pveT_jg10339	1701	2228	3120	2071	977	383	1714	1841	1643	5611	5789	11307	6804	7154	1575	1630	2776	1816	2323	1253	3185.8	2738.12	1956	11307	0.859475	0.756048
pveT_jg10340	0	0	0	0	0	0	0	0	0	0	5	7	0	8	0	2	3	0	1	0	1.3	2.4942	0	8	1.91862	0.881579
pveT_jg10341	1662	1525	2365	2163	409	175	1501	1563	1494	4795	4637	3702	3903	3223	1675	2088	2936	2516	3143	1436	2345.55	1263.44	2125.5	4795	0.538655	0.53772
pveT_jg10342	3067	2081	2578	2863	2154	1380	4011	6228	4793	7685	7046	7129	5467	7053	5839	8932	14497	3691	5905	3107	5275.3	3058.56	5130	14497	0.57979	0.66959
pveT_jg10343	10	1	21	4	5	10	1	0	2	32	16	18	1	14	30	2	16	2	12	30	11.35	10.5645	10	32	0.93079	0.679276
pveT_jg10344	1	0	0	0	0	0	0	0	0	0	2	0	0	0	1	2	1	0	0	0	0.35	0.67082	0	2	1.91663	0.868421
pveT_jg10345	100	105	125	145	191	190	81	140	119	168	153	145	142	137	98	117	201	122	183	123	139.25	33.681	138.5	201	0.241874	0.323383
pveT_jg10346	215	208	179	99	86	63	274	232	268	458	377	341	244	284	268	306	407	162	195	172	241.9	104.236	238	458	0.430903	0.496667
pveT_jg10347	2184	2081	2261	2381	1937	1366	3188	3599	3735	6434	5957	4119	4129	3681	3306	4930	5161	2935	4155	2237	3488.8	1382.81	3452.5	6434	0.396357	0.481848
pveT_jg10349	0	9	1	3	0	1	0	5	1	1	0	0	1	0	1	0	1	0	0	1	1.25	2.19749	1	9	1.75799	0.906433
pveT_jg1035	210	338	294	348	316	340	238	209	246	388	524	455	496	390	268	282	365	235	341	200	324.15	93.7681	327	524	0.289274	0.401466
pveT_jg10350	857	884	2394	467	172	321	1201	1043	1266	1104	1232	2266	1087	1775	1301	1056	864	1639	2508	1483	1246	633.039	1152.5	2508	0.508057	0.529673
pveT_jg10351	369	237	287	289	176	63	669	765	727	777	780	1114	777	1025	399	1417	908	502	1129	426	641.8	364.438	698	1417	0.567838	0.575865
pveT_jg10353	2952	3379	4730	2792	1624	527	3069	3570	3205	5440	5132	6182	6340	5030	3527	4824	4894	4845	4883	2480	3971.25	1504.54	4150	6340	0.378858	0.393284
pveT_jg10354	0	0	0	0	0	0	0	0	0	40	41	2	30	1	0	0	0	0	0	0	5.7	13.6424	0	41	2.39341	0.90629
pveT_jg10355	2231	2316	2871	2253	2007	918	2164	2212	2084	3235	3338	3054	3018	2522	1943	2568	3258	3044	3611	1874	2526.05	650.333	2419	3611	0.257451	0.31627
pveT_jg10356	603	527	493	845	470	198	570	672	618	1079	803	940	1000	969	407	571	864	678	808	589	685.2	224.336	645	1079	0.327403	0.384176
pveT_jg10357	22	13	48	25	31	26	16	20	27	48	48	54	31	49	15	20	78	1	10	17	29.95	18.7068	25.5	78	0.624601	0.648448
pveT_jg10358	2619	1858	1897	2164	2221	885	1671	1908	1707	4254	3402	3204	2596	2682	1327	2268	2011	2329	3691	1994	2334.4	811.357	2192.5	4254	0.347565	0.474996
pveT_jg10359	2497	2189	1375	3103	834	323	1590	1943	1542	1395	1257	1583	2148	1254	946	819	878	2941	2025	1420	1603.1	723.654	1481	3103	0.451409	0.508812
pveT_jg1036	50	31	126	17	65	60	130	84	99	237	237	166	114	248	142	529	467	66	30	150	152.4	137.063	120	529	0.899361	0.749378
pveT_jg10361	0	1	0	0	0	0	0	0	0	2	0	1	30	28	0	0	0	0	0	5	3.35	8.8572	0	30	2.64394	0.935088
pveT_jg10362	471	419	450	423	501	185	312	320	306	353	401	632	661	426	171	285	200	431	630	217	389.7	145.74	410	661	0.37398	0.432041
pveT_jg10363	0	0	2	1	2	0	1	2	8	2	2	0	2	1	1	0	0	0	0	0	1.2	1.82382	1	8	1.51985	0.894737
pveT_jg10364	5	0	2	0	2	0	0	0	0	3	1	0	2	3	0	0	0	0	1	0	0.95	1.43178	0	5	1.50714	0.852632
pveT_jg10365	904	776	873	1221	766	228	808	792	783	1534	1446	1462	1689	1407	876	1117	1579	1140	1505	731	1081.85	385.084	1010.5	1689	0.35595	0.378393
pveT_jg10366	3822	3555	4414	3804	2897	750	2789	3073	2814	7410	7311	5211	4843	3984	2247	3679	3831	4463	6014	2541	3972.6	1627.21	3813	7410	0.409607	0.488302
pveT_jg10367	1459	1292	1562	1962	2686	823	1096	1298	1139	1988	1789	2021	1984	2138	1015	1437	2059	1359	2035	994	1606.8	491.057	1510.5	2686	0.305612	0.422934
pveT_jg10368	71	311	455	138	61	78	44	70	55	25	9	37	20	35	51	91	40	26	56	39	85.6	108.207	53	455	1.2641	0.854598
pveT_jg10369	1017	35	723	309	264	123	370	390	370	1317	631	562	88	858	57	851	2167	79	1141	851	610.15	531.475	476	2167	0.871057	0.756248
pveT_jg10370	0	0	2	3	8	19	2	3	1	10	7	6	2	0	2	0	5	3	2	6	4.05	4.53611	2.5	19	1.12003	0.828255
pveT_jg10371	321	415	443	708	275	77	412	371	408	510	614	843	830	572	464	298	559	487	538	269	470.7	188.679	453.5	843	0.400848	0.464881
pveT_jg10372	0	9	10	15	59	25	10	24	33	0	0	0	27	0	8	0	0	15	0	0	11.75	15.4473	8.5	59	1.31466	0.842997
pveT_jg10373	2896	2149	2492	2271	1334	337	1779	1480	1624	2451	2207	2989	2008	2803	1353	1876	2863	1847	3736	1813	2115.4	749.175	2078.5	3736	0.354153	0.45661
pveT_jg10374	340	277	265	249	507	159	212	216	204	311	284	317	358	330	168	250	305	300	455	256	288.15	86.0638	280.5	507	0.298677	0.454376
pveT_jg10375	296	203	118	146	170	67	360	315	371	328	256	582	786	522	160	376	351	449	639	357	342.6	184.405	339.5	786	0.538251	0.593813
pveT_jg10376	1015	1262	1324	1423	1029	428	1198	1193	1108	2467	2625	1831	1323	1671	1581	1506	2213	1150	1891	1061	1464.95	531.545	1323.5	2625	0.362842	0.465183
pveT_jg10378	36	0	2	1	0	0	1	1	1	0	7	4	1	0	0	3	1	4	1	0	3.15	7.94239	1	36	2.52139	0.960526
pveT_jg10381	2	0	0	1	13	2	0	0	0	7	0	2	4	1	0	0	2	0	0	0	1.7	3.19704	0	13	1.88061	0.91498
pveT_jg10382	3253	2069	2439	1984	1426	496	3475	5225	4503	3954	4633	7693	8338	5773	3702	8974	6228	5228	6305	2605	4415.15	2326.47	4228.5	8974	0.526929	0.534744
pveT_jg10383	2322	2462	3293	8379	5989	2764	2269	3684	2252	5513	4653	4434	6661	4220	1668	2372	3536	3326	4084	2078	3797.95	1749.71	3431	8379	0.460699	0.575505
pveT_jg10386	2021	1846	2140	2915	901	457	1670	1820	1649	2046	2232	2077	2111	1497	2259	2426	3118	1561	1859	1047	1882.6	624.288	1940	3118	0.331609	0.417069
pveT_jg10387	84	54	30	318	62	263	1975	3010	2295	2357	1881	1609	1781	1623	2786	6516	6519	901	1209	623	1794.8	1875.8	1616	6519	1.04513	0.762823
pveT_jg10388	6156	5209	7234	7377	7943	2315	5011	5762	4853	8019	7961	6832	9343	6781	5202	6833	8517	8613	11903	5204	6853.4	2046.57	6832.5	11903	0.298621	0.446557
pveT_jg1039	0	9	23	0	3	0	7	4	1	37	18	143	70	91	16	746	9	13	69	7	63.3	165.068	11	746	2.60771	0.963313
pveT_jg10390	12	0	0	12	7	1	7	5	2	0	8	4	2	1	2	8	0	0	11	0	4.1	4.31521	2	12	1.05249	0.692982
pveT_jg10391	187	56	7	189	184	64	200	190	149	8	483	298	109	160	66	207	0	50	363	2	148.6	127.652	154.5	483	0.85903	0.728778
pveT_jg10392	0	0	0	0	2	1	0	0	0	0	4	3	2	4	0	1	1	0	3	0	1.05	1.43178	0	4	1.3636	0.776316
pveT_jg10393	2134	113	840	886	2389	883	1023	1006	999	2556	154	3	281	1218	73	7	2444	115	7	890	901.05	866.521	884.5	2556	0.961679	0.681554
pveT_jg10397	42	51	80	44	41	39	54	36	39	190	148	79	46	55	48	67	66	48	63	24	63	39.4968	49.5	190	0.626934	0.703601
pveT_jg10398	433	456	623	428	290	100	287	453	373	1490	1282	729	659	612	515	556	882	344	608	306	571.3	332.271	485.5	1490	0.581606	0.649029
pveT_jg10399	1517	1251	1090	1810	1645	575	723	798	693	1301	1105	1634	1477	1320	734	878	1136	931	1972	940	1176.5	402.013	1120.5	1972	0.341702	0.424629
pveT_jg104	0	7	16	7	2	1	2	1	4	13	0	0	33	13	4	0	17	10	0	2	6.6	8.41302	3	33	1.2747	0.842105
pveT_jg1040	571	1065	1113	417	318	271	612	655	784	13556	22530	1129	1836	1548	356	642	554	409	1900	549	2540.75	5518.82	648.5	22530	2.17212	0.933924
pveT_jg10400	148	98	122	138	118	35	53	57	48	127	123	188	146	150	49	113	133	64	190	92	109.6	46.2492	120	190	0.421982	0.445429
pveT_jg10401	251	272	908	321	323	109	364	364	353	471	364	355	397	373	277	319	449	403	416	233	366.1	151.599	359.5	908	0.414091	0.628217
pveT_jg10409	3	0	0	2	0	4	0	3	1	0	0	0	1	0	0	0	0	1	0	1	0.8	1.23969	0	4	1.54962	0.842105
pveT_jg1041	1732	2028	1921	2066	871	305	1368	1449	1377	2278	2142	2600	3963	2220	1112	1724	2006	3060	3666	1724	1980.6	874.005	1963.5	3963	0.441283	0.526555
pveT_jg10410	455	380	701	613	1084	1224	335	402	324	656	516	659	603	600	293	363	414	296	558	395	543.55	247.11	485.5	1224	0.454622	0.585182
pveT_jg10411	0	4	5	2	2	4	6	5	3	45	54	31	16	19	17	29	22	1	8	4	13.85	15.4111	5.5	54	1.11272	0.782651
pveT_jg10412	0	4	0	0	0	0	0	1	0	6	0	0	0	2	0	0	3	0	0	1	0.85	1.66307	0	6	1.95655	0.903509
pveT_jg10414	154	200	274	70	106	41	115	127	126	239	195	296	238	212	78	118	184	155	486	269	184.15	101.154	169.5	486	0.549302	0.65378
pveT_jg10415	866	1331	942	2549	1985	1402	3451	2534	2853	4413	4354	1344	1164	1070	4381	4399	8060	315	567	487	2423.35	1943.05	1693.5	8060	0.801804	0.736143
pveT_jg10416	0	0	2	4	10	3	0	0	0	15	2	15	71	53	0	0	0	1	0	0	8.8	19.0363	0.5	71	2.16321	0.922165
pveT_jg10419	0	10	16	68	1	12	153	417	288	604	1218	547	119	297	686	918	819	4	11	29	310.85	369.052	136	1218	1.18724	0.783986
pveT_jg1042	0	0	0	0	0	0	0	0	0	1248	36	15	122	3332	0	0	0	0	0	461	260.7	778.979	0	3332	2.98803	0.970272
pveT_jg10420	361	327	352	393	632	291	264	266	216	526	450	471	375	458	184	311	470	205	462	216	361.5	121	356.5	632	0.334716	0.450533
pveT_jg10421	276	107	152	959	170	288	5351	8770	7223	2205	2167	3231	4196	2210	3468	9353	5226	3725	4562	2003	3282.1	2823.03	2720.5	9353	0.860129	0.683248
pveT_jg10422	170	46	94	118	30	73	297	443	357	213	238	171	87	110	294	623	660	60	205	77	218.3	182.303	170.5	660	0.835105	0.704466
pveT_jg10423	94	48	120	16	6	3	81	41	49	498	995	625	999	312	245	156	158	1551	2153	300	422.5	581.771	157	2153	1.37697	0.846065
pveT_jg10424	863	922	984	1043	1366	957	707	835	744	966	910	759	729	690	575	724	1112	690	1148	587	865.55	201.916	849	1366	0.233281	0.385644
pveT_jg10425	0	0	0	2	0	0	0	0	0	3	2	0	0	0	0	0	3	0	1	0	0.55	1.05006	0	3	1.90921	0.859649
pveT_jg10426	0	31	221	85	191	117	76	17	38	24	7	5	140	23	77	0	24	83	0	49	60.4	64.2023	34.5	221	1.06295	0.764944
pveT_jg10429	2	3	0	0	0	0	0	0	1	1	0	0	7	0	1	0	0	2	0	3	1	1.74718	0	7	1.74718	0.902256
pveT_jg1043	0	0	0	0	1	0	0	0	0	51	14	161	101	267	0	0	0	0	0	19	30.7	69.4793	0	267	2.26317	0.931599
pveT_jg10430	793	1087	1943	1663	1643	954	891	1384	1003	4088	4399	2996	2049	2395	1072	2796	2887	1328	2622	1126	1955.95	1059.86	1653	4399	0.541863	0.584595
pveT_jg10432	516	611	688	489	557	162	638	624	664	1205	1096	1023	866	803	636	802	840	695	1084	601	730	244.408	676	1205	0.334805	0.414938
pveT_jg10433	153	0	82	0	0	0	0	0	0	178	167	162	109	176	21	151	229	99	204	120	92.55	82.3973	104	229	0.8903	0.627212
pveT_jg10434	106	116	163	20	4	8	71	56	62	232	1008	2328	1553	1278	54	61	102	17	41	15	364.75	647.128	66.5	2328	1.77417	0.887706
pveT_jg10435	25	0	13	13	17	0	15	10	22	25	13	27	4	40	4	9	39	0	23	45	17.2	13.4853	14	45	0.784028	0.650292
pveT_jg10436	2	4	10	0	1	4	2	3	4	7	1	9	2	4	3	2	8	6	3	0	3.75	2.88143	3	10	0.768381	0.657895
pveT_jg10438	1513	1318	2281	1446	379	156	1366	1799	1357	1942	1539	2042	3112	2517	1036	1297	1684	2597	2685	1255	1666.05	738.669	1526	3112	0.443365	0.489091
pveT_jg10440	0	0	3	1	0	0	0	0	0	98	126	146	86	71	0	0	0	0	0	0	26.55	48.7447	0	146	1.83596	0.861211
pveT_jg10441	566	995	1327	1834	354	145	1181	990	954	2729	3211	1698	1517	1324	2306	2980	3906	1226	1429	761	1571.65	993.109	1325.5	3906	0.63189	0.629086
pveT_jg10442	446	345	671	281	368	270	649	533	608	921	622	955	772	1018	317	757	443	657	897	502	601.6	232.772	615	1018	0.386922	0.430566
pveT_jg10443	264	359	314	272	310	130	340	268	274	542	630	787	537	481	295	275	408	316	280	212	364.7	157.047	312	787	0.43062	0.564836
pveT_jg10444	0	30	1	7	5	1	0	0	0	1	0	1	0	2	0	0	0	1	10	0	2.95	6.91661	0.5	30	2.34461	0.949123
pveT_jg10445	0	0	0	2	1	0	0	1	1	3	0	0	0	2	0	0	0	0	3	0	0.65	1.03999	0	3	1.59998	0.824561
pveT_jg10447	0	0	6	5	4	0	2	0	2	3	0	4	44	9	30	0	4	36	7	1	7.85	12.8893	3.5	44	1.64195	0.864833
pveT_jg10448	0	1	2	1	0	0	0	0	2	7	4	4	3	3	1	10	8	0	3	1	2.5	2.89282	1.5	10	1.15713	0.789474
pveT_jg10449	728	698	665	561	535	271	495	432	537	571	504	422	354	311	422	506	910	398	837	263	521	177.043	505	910	0.339813	0.449971
pveT_jg10450	1882	1295	2887	2163	2453	667	1723	1801	1739	2932	2823	2716	2900	2532	1767	2785	3773	2094	2838	1379	2257.45	733.687	2308	3773	0.325007	0.422824
pveT_jg10451	406	221	466	645	155	116	1843	2673	2421	3329	2954	3062	2596	3559	1232	6021	4411	941	2233	1002	2014.3	1603.15	2038	6021	0.795886	0.700478
pveT_jg10454	9	0	111	7	45	96	22	36	27	10	4	3	138	7	70	13	9	91	20	14	36.6	41.4569	17	138	1.1327	0.773455
pveT_jg10456	598	559	1572	403	653	352	287	386	300	1644	1197	1243	768	1169	498	581	1173	652	1456	696	809.35	441.429	652.5	1644	0.545412	0.534415
pveT_jg10457	2008	1632	2149	1669	892	310	1130	1330	1151	2435	2165	2642	3709	2030	928	1940	1697	2504	3650	1487	1872.9	858.058	1818.5	3709	0.458144	0.521094
pveT_jg10458	6	0	6	2	2	7	0	2	1	7	6	8	45	6	2	3	21	7	10	3	7.2	10.0504	6	45	1.39589	0.884211
pveT_jg10459	315	438	261	76	17	40	152	224	146	153	160	131	168	76	133	165	97	253	293	19	165.85	106.632	152.5	438	0.642944	0.65405
pveT_jg10460	4	0	0	5	1	2	587	663	719	630	767	671	426	425	467	3041	1483	114	688	93	539.3	704.939	446.5	3041	1.30714	0.865955
pveT_jg10461	1300	1630	2302	1155	2274	634	805	739	715	1398	1353	1426	2175	995	348	677	568	1847	2127	884	1267.6	619.02	1227.5	2302	0.48834	0.472998
pveT_jg10467	240	361	481	324	274	105	347	386	226	106	47	114	122	127	84	36	104	214	119	132	197.45	126.722	129.5	481	0.641795	0.620527
pveT_jg10468	0	0	0	0	0	0	0	0	0	1	3	1	0	0	0	1	1	0	0	1	0.4	0.753937	0	3	1.88484	0.912281
pveT_jg10473	228	249	168	248	493	290	150	145	134	250	278	607	231	205	153	188	206	149	229	109	235.5	120.19	217	607	0.510363	0.644238
pveT_jg10476	304	2	35	2	0	1	8	13	40	50	33	85	59	64	10	67	65	28	52	58	48.8	65.6591	37.5	304	1.34547	0.883657
pveT_jg10477	0	2	3	5	3	0	11	19	41	57	0	0	57	75	9	0	63	17	0	58	21	26.3738	7	75	1.2559	0.757895
pveT_jg10479	4178	3290	4312	3246	1002	394	2562	2394	2469	3518	4024	4347	5166	3615	2340	3433	3685	5680	6107	2551	3415.65	1409.62	3475.5	6107	0.412694	0.463894
pveT_jg10480	4660	3583	5454	3920	813	404	3329	3514	3332	3761	3847	5000	6690	5087	2372	3773	4325	5277	6423	2963	3926.35	1584.88	3810	6690	0.403653	0.434844
pveT_jg10481	1674	566	1738	913	1076	189	852	900	894	1556	1006	1641	1324	1886	363	1038	1385	908	1266	886	1103.05	455.769	1022	1886	0.413189	0.436987
pveT_jg10483	3865	3320	5712	549	701	345	686	567	656	1094	1161	1319	1455	1206	1097	1030	1303	1487	2905	1100	1577.9	1349.56	1130.5	5712	0.855286	0.761849
pveT_jg10485	6	5	9	4	10	8	6	3	3	4	9	25	6	4	1	4	4	4	10	2	6.35	5.11216	4.5	25	0.805065	0.785263
pveT_jg10486	0	1	6	7	3	0	3	0	5	1	3	2	1	2	2	1	1	6	2	2	2.4	2.08756	2	7	0.869815	0.691729
pveT_jg10488	257	195	894	1168	617	186	1177	1030	1124	743	710	413	147	662	1756	2996	1400	172	101	167	795.75	707.176	686	2996	0.888691	0.773048
pveT_jg10489	454	284	776	93	12	13	65	98	104	160	59	138	57	95	37	130	98	235	316	73	164.85	181.764	98	776	1.1026	0.829015
pveT_jg10490	105	56	105	14	4	0	7	14	11	12	8	12	11	9	7	21	7	33	75	16	26.35	32.396	12	105	1.22945	0.788471
pveT_jg10491	366	472	708	163	105	95	226	195	242	126	49	107	315	280	55	98	58	523	401	215	239.95	178.394	205	708	0.743465	0.695882
pveT_jg10492	203	155	218	306	243	50	197	226	212	238	385	489	315	293	155	291	385	247	436	182	261.3	104.489	240.5	489	0.399882	0.490152
pveT_jg10493	0	0	7	0	0	0	0	0	0	25	34	10	22	3	0	28	2	1	1	0	6.65	11.0705	0.5	34	1.66473	0.846749
pveT_jg10494	512	383	397	434	218	79	322	382	358	850	754	883	585	746	304	399	563	432	662	359	481.1	211.383	415.5	883	0.439374	0.479108
pveT_jg10495	147	223	242	258	273	269	243	220	251	486	453	260	175	235	276	258	456	106	288	149	263.4	99.5058	254.5	486	0.377775	0.482131
pveT_jg10496	6505	5896	7153	5468	7381	5478	4916	5145	4836	8462	7918	9906	9120	8072	3483	5312	5310	6349	11325	5558	6679.65	1960.97	6122.5	11325	0.293573	0.431774
pveT_jg10498	11	570	415	656	2423	998	820	703	828	56	38	194	791	141	557	10	23	652	20	13	495.95	569.012	486	2423	1.14732	0.837174
pveT_jg10499	268	454	312	424	917	368	641	545	608	362	51	31	496	202	350	35	209	405	29	125	341.6	234.46	356	917	0.686357	0.660506
pveT_jg1050	0	1	0	6	0	0	1	3	0	0	1	1	3	0	0	0	0	0	2	1	0.95	1.53811	0	6	1.61907	0.885965
pveT_jg10500	0	0	0	3	1	1	1	1	1	0	0	2	0	0	0	0	1	0	0	0	0.55	0.825578	0	3	1.50105	0.859649
pveT_jg10501	0	0	0	1	2	9	0	4	1	0	2	0	0	0	0	0	3	0	0	0	1.1	2.19808	0	9	1.99826	0.923977
pveT_jg10502	0	1	5	3	1	0	0	1	1	1	0	2	12	0	3	1	0	1	4	3	1.95	2.78105	1	12	1.42618	0.881579
pveT_jg10503	1	2	3	2	0	0	0	0	0	2	0	3	2	2	0	0	0	0	1	3	1.05	1.19097	0.5	3	1.13426	0.684211
pveT_jg10504	12	5	7	3	0	0	3	1	0	10	1	4	11	1	3	3	12	12	9	5	5.1	4.39976	3.5	12	0.862698	0.605263
pveT_jg10505	1	13	20	0	0	0	3	4	0	0	0	2	19	2	6	1	2	27	7	2	5.45	7.92382	2	27	1.45391	0.840156
pveT_jg10506	1	2	4	0	0	0	2	1	0	0	0	1	8	1	2	0	1	8	2	0	1.65	2.41214	1	8	1.4619	0.835526
pveT_jg10507	104	123	198	46	51	38	107	134	137	656	678	308	287	240	116	132	250	93	145	79	196.1	178.374	133	678	0.909607	0.748176
pveT_jg10508	2174	1925	2500	2387	1657	598	1607	1672	1551	4983	5001	3828	3208	2677	1667	2210	2675	2583	4633	1866	2570.1	1204.09	2298.5	5001	0.4685	0.511666
pveT_jg10509	0	2	2	7	1	0	27	26	28	53	15	46	137	78	16	223	135	26	82	14	45.9	58.9021	26	223	1.28327	0.835969
pveT_jg10510	1021	639	810	1343	843	1705	1355	1614	1441	1284	2464	1142	672	488	3149	3212	3248	666	792	230	1405.9	921.521	1213	3248	0.655467	0.596999
pveT_jg10511	267	325	158	257	57	26	244	162	140	283	280	392	226	466	153	374	359	251	281	329	251.5	111.199	262	466	0.442145	0.484527
pveT_jg10512	159	185	92	138	26	25	146	95	104	129	130	249	126	247	88	173	200	175	213	203	145.15	62.9973	142	249	0.434015	0.439019
pveT_jg10513	815	899	1108	1061	1157	431	618	633	742	1340	1092	995	971	810	401	757	785	1067	1558	666	895.3	289.161	857	1558	0.322977	0.44774
pveT_jg10514	191	115	42	49	29	17	85	64	78	177	29	25	98	122	25	14	139	54	11	101	73.25	54.1721	59	191	0.739551	0.648939
pveT_jg10515	865	513	295	1631	703	415	5240	8955	7042	4626	7394	7719	6012	3736	4071	13006	6889	2813	3535	1080	4327	3462.01	3903.5	13006	0.800095	0.702429
pveT_jg10517	609	769	1114	734	234	89	1010	1074	962	1231	1165	1218	1398	1267	712	955	1099	1268	1520	774	960.1	364.744	1042	1520	0.379902	0.387742
pveT_jg10518	17	18	33	9	16	6	13	10	15	17	12	13	8	16	4	6	16	8	11	5	12.65	6.52344	12.5	33	0.515687	0.649123
pveT_jg10519	4	4	2	4	17	2	4	5	2	2	0	2	4	8	0	2	0	3	11	0	3.8	4.12438	2.5	17	1.08536	0.817337
pveT_jg10520	594	498	622	1181	712	270	3790	5119	4533	2882	3117	3853	5632	3098	4467	8627	6719	3220	3030	1305	3163.45	2281.4	3107.5	8627	0.721175	0.66664
pveT_jg10521	1336	1228	2036	1019	482	168	934	783	864	1750	1556	1479	1326	1180	934	1241	1959	929	1333	537	1153.7	478.414	1204	2036	0.414678	0.456158
pveT_jg10522	1	0	0	0	0	0	0	0	0	9	4	5	17	12	0	0	0	0	8	1	2.85	4.91266	0	17	1.72374	0.876161
pveT_jg10523	119	641	2079	74	13	9	41	32	23	60	31	100	123	87	37	165	34	22	9	12	185.55	466.532	39	2079	2.51432	0.958685
pveT_jg10524	9	9	0	1	2	0	3	5	1	20	15	12	4	10	9	10	27	7	6	6	7.8	6.88706	6.5	27	0.882956	0.748538
pveT_jg10525	37	46	50	140	65	18	72	114	67	471	289	670	586	1087	72	21	103	0	2	197	205.35	285.04	72	1087	1.38807	0.853774
pveT_jg10526	0	9	0	1	1	0	1	5	0	10	15	7	40	4	1	0	4	14	0	0	5.6	9.41667	1	40	1.68155	0.905263
pveT_jg10527	8	29	18	37	83	37	40	29	17	51	29	7	29	18	12	11	33	11	5	10	25.7	18.6832	23.5	83	0.726974	0.726696
pveT_jg10528	275	64	19	425	334	391	2159	2743	2302	1358	1008	1200	1380	1114	2522	2791	4760	1747	1620	1289	1475.05	1171.72	1323.5	4760	0.794358	0.726437
pveT_jg10529	2	4	18	0	0	0	6	2	1	9	0	1	0	3	0	0	3	1	3	0	2.65	4.31978	1	18	1.63011	0.897661
pveT_jg10530	1000	859	837	819	576	200	682	606	616	1879	1401	1558	1032	1183	708	1129	1106	833	1128	724	943.8	380.619	848	1879	0.403283	0.523907
pveT_jg10531	2524	1865	1930	1121	956	484	2216	2283	2238	2713	2767	2587	2033	2057	2696	2991	3511	1581	2725	1251	2126.45	753.221	2227	3511	0.354215	0.415101
pveT_jg10532	1253	1050	948	2109	3536	1295	696	798	738	2042	2035	1754	1908	1505	531	775	792	1099	1410	636	1345.5	727.69	1176	3536	0.540832	0.65209
pveT_jg10533	2748	3174	3971	4705	6095	5435	2517	2791	2115	7200	7256	2134	1429	2142	4626	4849	8760	1366	3224	1392	3896.45	2160.57	3199	8760	0.554498	0.584421
pveT_jg10538	0	0	8	0	0	1	0	0	0	22	10	14	16	13	4	12	9	2	21	1	6.65	7.51332	3	22	1.12982	0.73445
pveT_jg10540	1140	624	769	1252	1817	412	488	579	565	1191	1609	2164	1423	1046	438	776	670	549	1097	415	951.2	504.992	772.5	2164	0.530899	0.589941
pveT_jg10541	101	9	3	44	5	38	4	24	34	0	0	0	78	0	34	0	0	52	0	0	21.3	29.3026	4.5	101	1.37571	0.830641
pveT_jg10542	2	0	5	2	2	1	0	1	3	0	0	0	2	0	0	0	0	0	0	0	0.9	1.37267	0	5	1.52518	0.863158
pveT_jg10543	0	0	1	4	1	3	0	0	0	9	0	0	0	10	0	0	0	0	0	13	2.05	3.92663	0	13	1.91543	0.88664
pveT_jg10544	1	857	210	7	0	2	0	19	0	2	0	0	0	0	0	1	1	0	0	0	55	194.459	0	857	3.53561	0.985076
pveT_jg10545	2953	8746	10676	263	59	109	11	349	10	19	1	0	1	0	0	0	4	0	1	1	1160.15	3012.93	7	10676	2.59702	0.938243
pveT_jg10547	145	174	155	288	123	44	358	273	308	291	352	364	288	199	262	441	467	216	390	142	264	113.028	280.5	467	0.428137	0.457568
pveT_jg10548	0	0	0	3	0	2	0	0	0	43	61	47	39	69	0	4	2	3	8	1	14.1	23.1605	2	69	1.64259	0.837529
pveT_jg10549	2764	2611	4360	3411	2289	539	2510	2874	2533	4929	4767	3558	3925	3224	2261	3246	3650	3853	5267	2777	3267.4	1096.35	3235	5267	0.335543	0.399628
pveT_jg10550	0	46	144	48	66	59	62	64	80	56	3	1	93	50	70	0	27	91	0	49	50.45	37.7212	53	144	0.747696	0.683845
pveT_jg10551	364	298	461	285	316	138	425	384	383	1119	1013	653	781	676	385	470	577	316	650	329	501.15	250.265	405	1119	0.499381	0.581205
pveT_jg10553	12263	7836	10424	11888	16789	10235	8232	8946	8276	18049	17834	14738	11774	11899	6288	11763	12831	5718	19526	7261	11628.5	4043.88	11768.5	19526	0.347756	0.425748
pveT_jg10554	102	143	115	164	192	69	217	125	225	265	256	313	222	321	102	298	307	202	353	231	211.1	83.6534	219.5	353	0.396274	0.42314
pveT_jg10555	245	261	208	270	315	105	351	222	354	444	445	551	413	478	196	512	520	376	803	453	376.1	159.523	365	803	0.424151	0.559612
pveT_jg10556	0	1	0	0	5	0	0	0	0	20	22	6	9	2	0	0	0	0	0	1	3.3	6.54619	0	22	1.98369	0.894737
pveT_jg10557	1	0	14	0	1	2	0	1	0	31	22	15	20	11	1	5	0	0	16	2	7.1	9.38027	1.5	31	1.32116	0.811545
pveT_jg10558	0	3	1	1	0	0	0	0	0	0	11	2	5	1	5	12	1	8	3	1	2.7	3.70064	1	12	1.37061	0.815789
pveT_jg10559	18	34	21	47	19	16	117	156	140	36	3	3	43	16	165	7	50	64	4	26	49.25	52.2352	30	165	1.06061	0.738437
pveT_jg10560	365	254	453	631	493	576	1319	1795	1543	1504	1575	3140	2074	2394	952	3286	2191	769	1540	814	1383.4	894.655	1411.5	3286	0.646708	0.609476
pveT_jg10561	45	56	120	155	114	18	175	104	141	235	163	110	66	102	67	61	128	6	15	13	94.7	61.7909	103	235	0.652491	0.628443
pveT_jg10562	1805	2026	2556	3059	2132	976	1636	1788	1672	4483	4244	3432	4009	3049	1792	2527	3181	2302	2941	1538	2557.4	970.628	2414.5	4483	0.379537	0.452141
pveT_jg10569	1	0	0	1	0	1	1	0	0	0	0	0	0	0	0	0	1	0	0	0	0.25	0.444262	0	1	1.77705	0.789474
pveT_jg1057	0	0	0	0	0	0	0	0	0	2	2	2	0	0	0	0	1	0	4	0	0.55	1.09904	0	4	1.99826	0.907895
pveT_jg10573	1196	1522	1297	1246	1215	629	1076	1259	1024	1602	1448	1309	1252	1239	1111	1445	1956	1124	1597	855	1270.1	286.002	1249	1956	0.225181	0.369121
pveT_jg10574	0	0	0	2	0	0	2	6	0	0	0	0	0	1	0	0	1	1	2	0	0.75	1.44641	0	6	1.92855	0.921053
pveT_jg10575	4548	3276	2877	4481	6665	7387	2480	2527	2433	3063	3042	3887	3027	3046	1792	2603	2369	2227	5101	2251	3454.1	1494.44	3034.5	7387	0.432656	0.56043
pveT_jg10576	851	985	1479	1783	2116	1517	1094	911	918	1637	1616	1682	685	1268	826	1190	2041	409	1072	522	1230.1	486.484	1142	2116	0.395483	0.440702
pveT_jg10577	168	145	115	241	235	260	146	191	162	310	277	154	140	125	171	141	216	109	152	114	178.6	58.4856	158	310	0.327467	0.44618
pveT_jg10578	848	1072	976	1839	275	136	1095	1132	969	1602	1376	1357	2178	1269	900	1068	1247	1765	1366	869	1166.95	480.028	1113.5	2178	0.411353	0.488642
pveT_jg10579	7	8	36	48	7	3	3	8	9	72034	81412	205349	149749	111412	3	9	3	965	247	54	31068.3	60488.6	22.5	205349	1.94696	0.893374
pveT_jg10580	2534	2224	2760	3337	3676	1797	1576	1836	1642	3190	3920	4200	3078	3179	1801	3168	2989	2324	3974	1847	2752.6	841.647	2874.5	4200	0.305764	0.362757
pveT_jg10581	1068	942	277	273	545	267	887	662	764	2204	2583	2910	2166	2526	438	642	810	813	1103	808	1134.4	842.284	811.5	2910	0.742493	0.642286
pveT_jg10582	604	981	674	1406	1135	823	672	659	580	932	973	389	222	286	371	268	627	177	273	259	615.55	343.462	615.5	1406	0.557976	0.591787
pveT_jg10583	21	36	38	50	38	41	139	214	187	284	87	131	27	151	40	43	79	8	0	30	82.2	77.2301	42	284	0.939539	0.747961
pveT_jg10585	421	533	452	464	767	505	363	478	437	669	449	439	541	572	384	405	665	415	482	302	487.15	112.477	458	767	0.230888	0.384066
pveT_jg10586	1794	847	312	139	41	24	454	336	472	473	351	2445	3292	2322	194	393	381	1566	4233	1401	1073.5	1187.06	463	4233	1.10579	0.785681
pveT_jg10587	1	1	2	1	0	0	0	1	1	3	1	0	1	0	0	0	1	4	1	0	0.9	1.07115	1	4	1.19017	0.815789
pveT_jg10588	5020	4696	6066	6312	675	316	5048	4427	4803	8051	7716	9629	18724	9079	5367	5668	8180	12964	11681	5211	6981.65	4150.62	5867	18724	0.594504	0.660135
pveT_jg10589	2	3	1	3	19	7	3	1	6	7	1	1	1	0	4	0	10	3	0	0	3.6	4.56992	2.5	19	1.26942	0.853186
pveT_jg10590	966	969	1276	1951	2251	567	1097	1085	1082	1304	1301	1368	2035	1290	1183	998	1408	1511	1211	690	1277.15	416.613	1243.5	2251	0.326205	0.4554
pveT_jg10592	111	488	183	2	0	0	10	15	10	4	0	0	0	0	0	0	0	0	0	0	41.15	114.83	0	488	2.79052	0.96387
pveT_jg10593	1	0	0	1	0	0	0	0	0	0	7	8	4	0	1	6	1	2	7	0	1.9	2.80788	0.5	8	1.47783	0.802632
pveT_jg10594	1738	1980	2373	2490	886	381	1979	1529	1540	2280	2303	2125	3442	1733	2771	2848	2680	3648	4154	1849	2236.45	891.982	2202.5	4154	0.398838	0.485911
pveT_jg10595	24	14	11	19	20	11	3	17	12	46	56	69	16	35	2	24	37	4	64	29	25.65	19.8077	19.5	69	0.77223	0.661327
pveT_jg10596	12340	11443	11135	38040	43278	60880	8642	13399	8680	18896	18220	12405	11824	10166	9512	14417	14581	6822	18569	7995	17562.2	13854.2	12372.5	60880	0.788862	0.748976
pveT_jg10597	0	0	0	4746	225	127	2609	2264	2135	14044	11178	737	3399	2113	6813	3456	6445	617	55	939	3095.1	3889.23	2124	14044	1.25658	0.820646
pveT_jg10598	1847	1991	3560	2222	2927	2266	1404	1938	1396	6465	5347	3971	3377	3605	2006	2837	2857	1611	3811	1753	2859.55	1333.9	2551.5	6465	0.466472	0.58704
pveT_jg10599	122	150	121	29	4	14	154	181	173	133	263	517	455	357	31	340	80	268	248	99	186.95	144.22	152	517	0.771436	0.671994
pveT_jg106	0	14	16	1	0	1	9	0	5	7	0	0	15	6	8	0	6	4	0	6	4.9	5.34002	4.5	16	1.0898	0.730263
pveT_jg10600	1013	868	2348	2056	977	271	1084	942	1054	2254	1932	1994	2051	2212	1311	1915	2956	1431	2044	1021	1586.7	674.714	1673	2956	0.425231	0.487608
pveT_jg10601	519	471	619	1149	1378	517	122	204	116	1205	1211	745	663	846	180	102	252	167	389	266	556.05	412.438	494	1378	0.741728	0.627874
pveT_jg10602	1	0	0	0	0	0	0	0	0	8	0	0	0	2	0	0	4	0	0	2	0.85	1.98083	0	8	2.33039	0.940789
pveT_jg10603	1621	1079	2201	1934	3768	3901	1052	1294	1072	3808	3176	2714	2336	2395	683	1454	1328	1365	3454	1583	2110.9	1036.05	1777.5	3901	0.49081	0.483034
pveT_jg10604	874	1108	1499	1026	648	630	795	1061	789	2109	2138	2161	2056	2061	792	1354	1465	845	1564	831	1290.3	553.077	1084.5	2161	0.428642	0.424121
pveT_jg10605	0	0	0	0	1	0	0	0	0	4	1	1	23	16	17	2	5	22	11	88	9.55	20.0617	1	88	2.1007	0.938397
pveT_jg10606	0	1	0	2	6	0	0	1	1	2	3	1	38	14	5	2	1	15	3	96	9.55	22.1869	2	96	2.32324	0.947917
pveT_jg10607	1	0	0	0	0	0	2	0	3	1	0	3	4	15	0	0	0	1	2	17	2.45	4.80652	0.5	17	1.96185	0.900929
pveT_jg10608	36	55	11	20	4	12	87	92	109	256	213	2189	823	2136	93	280	379	65	34	162	352.8	646.787	92.5	2189	1.83329	0.882979
pveT_jg10609	0	7	0	9	0	5	34	18	33	25	0	4	0	182	18	1	9	0	0	0	17.25	40.3561	4.5	182	2.33949	0.952863
pveT_jg1061	0	0	0	0	0	0	0	0	0	89	46	30	13	93	0	2	2	0	0	0	13.75	29.0025	0	93	2.10927	0.897001
pveT_jg10611	6	0	1	1	5	1	27	10	37	71	81	1420	0	975	0	133	131	0	23	95	150.85	367.794	16.5	1420	2.43815	0.940808
pveT_jg10613	56	46	25	243	361	475	199	217	234	222	237	237	276	228	469	569	889	118	93	234	271.4	203.95	234	889	0.751472	0.731277
pveT_jg10614	1	0	0	1	1	0	0	1	2	12	0	0	2	4	0	0	1	2	3	0	1.5	2.72416	1	12	1.81611	0.921053
pveT_jg10615	6	3	7	1	0	2	1	1	4	4	3	6	11	10	3	6	7	3	5	1	4.2	3.03662	3.5	11	0.723004	0.650718
pveT_jg10616	1196	1034	754	398	913	1150	334	252	298	482	710	1345	314	1007	112	332	130	203	734	346	602.2	390.072	440	1345	0.647745	0.581334
pveT_jg10617	25	17	6	1128	189	459	2629	4963	3696	1649	1476	1438	2222	1323	3611	4715	3573	1727	1604	1394	1892.2	1527.01	1540	4963	0.807002	0.651304
pveT_jg10619	1116	931	1444	1495	1251	396	955	1062	998	1286	1342	1144	1314	862	1192	1765	2219	1000	1796	868	1221.8	397.783	1168	2219	0.325571	0.473044
pveT_jg1062	0	0	0	0	0	0	0	0	0	3	0	17	25	40	0	0	0	0	0	4	4.45	10.6201	0	40	2.38654	0.935526
pveT_jg10620	150	154	128	212	271	135	146	155	165	152	131	175	202	167	112	147	205	148	315	135	170.25	49.8364	153	315	0.292725	0.483709
pveT_jg10624	4125	3076	4497	6411	1084	392	2969	2815	3015	4681	4612	5773	7736	5718	2998	4061	5824	5383	5784	2859	4190.65	1817.8	4311	7736	0.433775	0.482413
pveT_jg10625	622	114	106	15379	417	1104	83375	98243	99966	29431	25521	32262	52570	23814	56513	169670	71275	54738	50242	28522	44694.2	43630	30846.5	169670	0.97619	0.775349
pveT_jg10626	73	47	60	96	87	53	103	67	58	103	63	52	86	80	92	44	111	75	82	40	73.6	21.2786	74	111	0.289111	0.35467
pveT_jg10627	3126	2998	2541	4076	2775	3512	2696	3791	2694	5921	4783	3338	3442	3151	2166	2799	4168	1840	2950	2065	3241.6	965.393	3062	5921	0.297814	0.476342
pveT_jg10628	0	0	0	0	0	0	0	1	0	18	4	16	1	15	0	1	2	0	1	0	2.95	5.8712	0	18	1.99024	0.880117
pveT_jg10629	3553	3321	3654	3154	1996	586	2220	2518	2202	4189	3588	3888	4127	3468	1686	2366	2572	3080	4688	2328	2959.2	994.621	3117	4688	0.336112	0.38818
pveT_jg10630	0	1	0	4	7	0	1	5	0	4	1	0	2	2	1	0	0	7	0	4	1.95	2.37254	1	7	1.21669	0.759398
pveT_jg10631	4	4	6	12	23	7	10	5	8	7	3	2	5	9	3	4	2	0	5	0	5.95	5.0936	5	23	0.856067	0.78032
pveT_jg10632	15	16	18	36	94	17	16	19	28	17	28	20	22	35	15	9	15	5	22	19	23.3	18.2846	18.5	94	0.784746	0.791713
pveT_jg10634	0	0	0	0	0	0	0	0	0	0	0	2	0	1	0	1	0	1	1	0	0.3	0.571241	0	2	1.90413	0.894737
pveT_jg10635	0	2	12	14	37	14	11	6	15	6	0	14	12	11	0	1	8	1	6	9	8.95	8.48823	8.5	37	0.948405	0.798009
pveT_jg10636	0	1	1	1	0	0	0	0	0	5	0	0	0	1	1	0	0	0	0	0	0.5	1.14708	0	5	2.29416	0.947368
pveT_jg10638	5621	11222	18137	14717	7345	2308	6485	10322	6421	46815	39131	19379	43134	17092	7626	17666	11902	10704	13750	4956	15736.6	12753.8	11562	46815	0.810453	0.698794
pveT_jg10639	285	348	557	182	208	247	281	391	276	1157	1065	620	579	527	367	525	876	226	529	282	476.4	278.835	379	1157	0.585296	0.619206
pveT_jg1064	1	2	0	0	0	0	4	1	1	1189	505	616	489	1355	17	11	62	64	0	190	225.35	407.313	7.5	1355	1.80747	0.877568
pveT_jg10640	721	664	1167	786	327	344	764	778	731	1180	872	760	916	701	913	1306	1615	1039	1396	622	880.1	326.142	782	1615	0.370573	0.478996
pveT_jg10642	191	161	325	459	96	78	1880	2268	2237	2571	2087	1360	1440	1297	2235	4981	4080	894	1467	565	1533.6	1324.49	1400	4981	0.86365	0.728537
pveT_jg10643	609	569	464	454	93	60	1205	1847	1337	1044	490	742	1348	663	1542	600	2153	706	1034	390	867.5	559.996	684.5	2153	0.645529	0.628499
pveT_jg10644	0	2	0	0	0	0	0	0	0	21	1	0	7	0	0	0	1	0	3	0	1.75	4.83273	0	21	2.76156	0.964912
pveT_jg10645	6493	6795	9101	10176	1475	686	6772	6772	6405	18616	17583	10230	10399	9064	7107	7934	9891	10385	14024	6509	8820.85	4369.73	8499	18616	0.495386	0.553861
pveT_jg10646	275	421	406	228	277	330	510	448	500	762	657	863	1072	627	450	370	344	385	682	310	495.85	219.489	434.5	1072	0.442652	0.56574
pveT_jg10647	8	4	10	1	6	0	0	1	1	4	0	0	0	1	0	1	0	0	0	0	1.85	2.97843	0.5	10	1.60996	0.857895
pveT_jg10648	0	3	1	28	70	40	2	3	3	102	28	97	190	348	1	0	1	5	0	106	51.4	86.9182	4	348	1.69102	0.897157
pveT_jg10649	137	198	389	1521	1065	1251	619	666	777	1648	1182	562	494	836	473	2091	1242	284	1159	317	845.55	532.527	721.5	2091	0.6298	0.626973
pveT_jg1065	0	0	0	0	0	0	0	0	0	63	18	161	240	299	0	0	0	0	0	35	40.8	87.4032	0	299	2.14224	0.908995
pveT_jg10650	0	3	0	0	0	0	2	0	0	2820	1121	128	29	737	0	0	0	0	0	6	242.3	672.595	0	2820	2.77588	0.962187
pveT_jg10651	3513	1831	2886	4758	2498	1387	5566	9340	7193	5051	3722	23637	20066	18394	3001	6093	6389	21546	22109	10931	8995.55	7625.84	5829.5	23637	0.847734	0.652031
pveT_jg10652	0	0	2	0	0	0	0	1	0	1	1	1	0	1	0	1	4	1	0	1	0.7	0.978721	0.5	4	1.39817	0.868421
pveT_jg10653	0	0	1	0	0	0	2	1	0	0	0	1	2	0	0	0	1	1	0	0	0.45	0.686333	0	2	1.52518	0.815789
pveT_jg10654	1	1	7	18	23	7	6	8	8	150	53	146	148	199	4	7	35	11	12	34	43.9	62.1602	11.5	199	1.41595	0.820418
pveT_jg10655	0	0	3	14	28	19	2	0	5	462	179	404	216	600	11	0	70	0	0	82	104.75	179.037	12.5	600	1.70918	0.86886
pveT_jg10656	0	166	485	455	515	198	357	215	241	200	70	136	1100	300	497	7	40	826	8	44	293	288.858	207.5	1100	0.985864	0.772249
pveT_jg10657	1422	1576	2356	2065	3935	2590	1375	1342	1200	2249	1891	1817	1855	1818	1253	1812	2772	1395	2344	1100	1908.35	675.821	1817.5	3935	0.354139	0.542139
pveT_jg10658	13	0	21	472	481	168	815	640	699	1402	978	778	1199	730	950	423	1077	120	95	147	560.4	432.174	560.5	1402	0.771188	0.631879
pveT_jg10659	0	0	0	0	0	0	3	0	0	689	702	1184	610	690	1	0	7	6	6	0	194.9	359.678	0.5	1184	1.84545	0.879356
pveT_jg10661	3476	3361	5361	10814	14560	3814	2977	3697	2998	5472	4675	4349	4905	3684	3129	4261	5724	2571	4933	2017	4838.9	2927.98	4037.5	14560	0.605092	0.702798
pveT_jg10662	126	130	196	137	96	63	104	102	94	420	377	267	148	179	135	192	249	83	135	77	165.5	96.5982	135	420	0.583675	0.637845
pveT_jg10663	135	154	220	117	132	42	150	112	101	440	494	296	159	234	166	262	366	82	149	78	194.45	121.979	152	494	0.627305	0.638291
pveT_jg10664	223	248	429	201	202	139	194	179	214	576	643	446	358	345	315	370	435	142	298	152	305.45	144.009	273	643	0.471464	0.552591
pveT_jg10665	1129	892	1114	1022	1119	285	1039	953	1042	1767	1625	2177	4017	2563	711	1110	1062	1143	1891	761	1371.1	817.531	1112	4017	0.596259	0.693343
pveT_jg10666	356	366	1858	14	0	5	90	130	99	7	19	133	63	61	6	217	6	136	373	112	202.55	408.493	94.5	1858	2.01675	0.937879
pveT_jg10667	1115	1108	1446	1002	897	797	1257	1196	1190	3536	3180	2547	1879	1932	1196	1902	2117	1543	3039	1387	1713.3	800.009	1416.5	3536	0.46694	0.542599
pveT_jg10668	277	582	331	207	40	43	484	439	454	1616	2879	682	479	536	60	382	79	608	985	930	604.65	654.333	466.5	2879	1.08217	0.831557
pveT_jg10669	15625	4783	10333	6032	7107	2359	5385	5883	5544	9593	9151	12452	9356	10747	4302	6546	7749	7994	16075	6844	8193	3572.5	7428	16075	0.436043	0.516133
pveT_jg10672	0	12	63	23	19	1	0	2	1	7	0	1	9	27	4	147	0	4	1	44	18.25	34.6302	4	147	1.89755	0.921948
pveT_jg10673	319	584	425	522	279	432	400	392	419	481	322	104	163	120	366	175	554	59	90	73	313.95	170.689	344	584	0.543683	0.486752
pveT_jg10674	1428	84	328	296	72	124	465	573	504	511	799	1953	922	1255	259	1454	413	735	1792	671	731.9	563.791	542	1953	0.770312	0.658151
pveT_jg10675	3002	330	939	809	168	336	1456	1553	1322	2033	2868	7964	3837	4715	868	5974	1657	1980	6490	1821	2506.1	2209.42	1739	7964	0.881615	0.721391
pveT_jg10676	597	109	155	274	58	114	420	476	400	502	583	2222	964	1226	326	1548	414	728	1600	499	660.75	575.345	487.5	2222	0.870746	0.739613
pveT_jg10677	375	333	183	233	214	114	277	291	277	335	317	355	334	392	234	397	252	394	391	152	292.5	84.6501	304	397	0.289402	0.277078
pveT_jg10678	0	1	1	0	0	2	0	0	0	2	0	0	4	0	0	0	0	0	0	0	0.5	1.05131	0	4	2.10263	0.921053
pveT_jg10679	48	107	67	72	94	19	50	46	84	48	4	9	70	36	40	35	59	85	13	72	52.9	28.8442	49	107	0.54526	0.532218
pveT_jg1068	0	0	0	0	8	8	0	0	0	77	155	2353	1274	1411	0	0	0	4	2	1	264.65	639.898	0.5	2353	2.4179	0.934238
pveT_jg10680	6	11	21	16	11	3	18	17	20	8	2	2	22	12	6	18	28	14	5	13	12.65	7.36475	12.5	28	0.582193	0.577068
pveT_jg10681	0	1	0	2	1	0	1	1	0	0	3	10	1	3	0	8	0	0	14	0	2.25	3.87808	1	14	1.72359	0.883459
pveT_jg10682	1029	917	1095	1397	1533	1170	660	887	651	1338	1438	890	458	518	638	1171	1710	280	994	497	963.55	396.767	955.5	1710	0.411776	0.459495
pveT_jg10683	18823	10963	8525	4437	1619	1306	7880	4825	6575	1552	1952	1161	2006	773	1294	2148	2071	3026	14634	1819	4869.45	4999.7	2109.5	18823	1.02675	0.780319
pveT_jg10684	57	88	107	172	177	57	140	139	142	110	94	79	77	98	92	98	238	78	147	83	113.65	45.5184	98	238	0.400514	0.549978
pveT_jg10685	740	1006	1707	823	939	1258	795	939	849	2202	1981	2198	2102	1641	1013	1057	1295	684	1419	747	1269.75	522.135	1035	2202	0.411211	0.445647
pveT_jg10686	0	0	0	0	0	0	0	1	0	196	69	20	11	51	2	0	0	0	2	2	17.7	45.9096	0	196	2.59376	0.957573
pveT_jg10687	2970	2684	4386	4286	3834	726	2016	1697	1926	3569	3792	2944	2829	2547	2812	3486	5155	2821	4485	1989	3047.7	1092.55	2886.5	5155	0.358485	0.430303
pveT_jg10689	1187	739	682	461	357	333	4223	4921	4063	1746	1507	3800	4473	3220	1176	3879	3239	3329	2591	2100	2401.3	1545.22	2345.5	4921	0.643491	0.538979
pveT_jg1069	125	177	75	721	221	247	247	232	221	361	346	80	87	59	407	188	385	71	96	77	221.15	162.98	204.5	721	0.736967	0.729761
pveT_jg10690	0	0	0	0	0	0	0	0	0	1	2	1	1	3	0	0	0	0	0	0	0.4	0.820783	0	3	2.05196	0.912281
pveT_jg10691	5	2	0	1	0	0	3	0	2	43	72	120	36	42	0	3	8	0	12	1	17.5	31.3125	2.5	120	1.78929	0.899123
pveT_jg10692	154	42	67	232	168	74	649	430	578	259	400	967	455	376	230	433	216	940	2072	862	480.2	468.103	388	2072	0.974808	0.808677
pveT_jg10694	0	0	0	1	1	0	0	0	1	0	0	5	2	1	0	0	0	0	2	0	0.65	1.22582	0	5	1.88587	0.915789
pveT_jg10695	19	126	69	55	40	17	9	5	5	1	1	2	1	2	0	0	1	0	1	0	17.7	32.2737	2	126	1.82337	0.904762
pveT_jg10697	219	333	704	589	295	76	429	440	406	454	427	415	774	607	278	382	453	482	421	287	423.55	161.786	424	774	0.381976	0.476608
pveT_jg10698	180	150	252	70	87	70	95	143	115	431	444	356	228	327	99	214	270	119	326	163	206.95	118.312	171.5	444	0.571692	0.561996
pveT_jg10699	202	175	20	1519	59	1	979	1062	927	196	248	716	1324	179	1334	838	663	521	905	626	624.7	477.085	644.5	1519	0.763702	0.619729
pveT_jg10700	152	87	82	444	277	120	336	586	381	314	506	744	446	397	421	953	1303	267	546	287	432.45	297.939	389	1303	0.688955	0.703276
pveT_jg10701	669	794	726	823	1375	1984	588	685	639	1217	1116	711	671	752	639	639	1114	413	693	507	837.75	363.419	702	1984	0.433803	0.608155
pveT_jg10702	1579	1898	2265	1788	1772	1019	1753	1751	1647	3063	3148	2058	2108	1959	1800	2201	2838	1574	2309	1313	1992.15	540.94	1849	3148	0.271536	0.386494
pveT_jg10704	131	175	154	111	121	61	100	102	92	235	190	97	65	100	116	118	208	55	123	106	123	47.8297	113.5	235	0.38886	0.50168
pveT_jg10705	261	135	142	480	554	214	184	208	172	381	418	308	331	226	165	181	260	234	297	136	264.35	117.684	230	554	0.445182	0.550352
pveT_jg10706	2140	1483	1413	537	229	258	780	850	821	1318	1737	1680	714	1116	581	679	1491	398	583	415	961.15	549.437	800.5	2140	0.571645	0.579857
pveT_jg10707	6448	6650	5914	6210	9400	6580	6636	7846	6188	12070	11832	11407	11657	9510	5319	6985	6577	8407	12321	5599	8177.8	2445.76	6817.5	12321	0.299073	0.35397
pveT_jg10708	540	483	854	791	1000	272	526	541	469	1183	1146	1128	1147	1048	456	716	1047	630	1087	495	777.95	297.221	753.5	1183	0.382056	0.360413
pveT_jg1071	0	0	0	0	0	0	0	0	0	0	9	132	4	14	0	0	0	0	0	1	8	29.4136	0	132	3.6767	0.988836
pveT_jg10710	1375	2190	2649	2618	1386	315	2306	2315	2166	4883	5896	2105	4334	1682	2909	2550	3286	1775	4260	1579	2628.95	1336.2	2310.5	5896	0.508264	0.583277
pveT_jg10711	155	215	284	395	730	501	197	196	178	508	413	330	443	314	106	177	241	207	294	124	300.4	157.718	262.5	730	0.525026	0.619466
pveT_jg10712	3	0	0	0	0	1	0	0	0	3335	6701	44314	24763	23203	0	2	4	232	31	10	5129.95	11798.9	2.5	44314	2.3	0.930775
pveT_jg10713	2344	1632	2090	2557	3115	564	1372	1484	1317	1827	2122	2460	2385	2132	1205	1587	2414	1570	2771	1124	1903.6	639.139	1958.5	3115	0.335753	0.40936
pveT_jg10714	1660	1174	1127	1375	1243	1819	2441	3396	2832	3627	3917	4384	2846	3479	2722	5068	5938	1547	3216	1564	2768.75	1372.6	2777	5938	0.495748	0.561814
pveT_jg10715	9	89	43	94	21	13	9	25	2	22745	22099	141033	152852	61266	1	5	3	1103	150	38	20080	45854.7	40.5	152852	2.2836	0.914349
pveT_jg10717	0	0	0	0	0	0	0	0	0	274	6	307	734	584	0	0	0	5	3	0	95.65	213.52	0	734	2.23231	0.91546
pveT_jg10718	4	1	15	5	0	0	0	0	2	3889	0	57	42	10755	0	0	2	0	0	6	738.9	2511.87	1.5	10755	3.39947	0.980313
pveT_jg10719	0	0	19	0	4	0	0	0	0	8915	2360	18253	3061	26421	0	0	0	20	27	27	2955.35	7074.71	2	26421	2.39386	0.934888
pveT_jg1072	0	0	0	0	0	0	0	0	0	89	60	11	2	19	0	0	0	0	0	0	9.05	23.361	0	89	2.58132	0.945594
pveT_jg10720	1	0	0	14	4	2	0	0	0	104	629	8392	2882	3443	0	0	0	28	10	2	775.55	2038.62	2	8392	2.62862	0.955352
pveT_jg10721	39	9	2	11	1	2	6	2	5	24	20	27	8	28	11	13	36	9	22	21	14.8	11.6103	11	39	0.784482	0.653171
pveT_jg10724	0	0	0	0	0	0	0	0	0	1165	467	1599	6528	3101	0	0	0	41	1	0	645.1	1590.13	0	6528	2.46493	0.94861
pveT_jg10726	313	235	294	414	657	553	281	458	309	667	513	436	600	565	560	350	788	388	411	333	456.25	151.168	425	788	0.331328	0.443161
pveT_jg10728	1352	1213	1861	1434	2265	1698	836	949	744	1636	1527	1781	1135	1574	662	952	1156	921	1728	821	1312.25	440.122	1282.5	2265	0.335395	0.442779
pveT_jg10729	800	564	972	586	679	612	900	906	854	1086	942	1234	1251	1219	492	1034	902	700	1299	833	893.25	242.866	901	1299	0.27189	0.328795
pveT_jg1073	2	16	0	41	66	26	19	41	38	17	9	13	67	7	37	9	22	63	10	2	25.25	21.511	18	67	0.851921	0.655931
pveT_jg10730	3898	3615	5989	5012	6268	4148	2759	3243	2830	10581	9520	6854	5180	6211	2588	4347	4221	4129	7799	3811	5150.15	2202.67	4284	10581	0.427691	0.540278
pveT_jg10731	140	177	472	15	22	106	13	52	23	0	0	0	0	0	0	0	0	0	0	0	51	111.695	0	472	2.1901	0.938894
pveT_jg10732	5	6	23	171	409	277	1	2	7	84	37	46	86	57	6	8	40	20	33	24	67.1	104.83	28.5	409	1.5623	0.879938
pveT_jg10733	8	54	74	14	6	16	22	34	11	14	2	39	49	20	14	1	7	15	0	3	20.15	19.9823	14	74	0.991677	0.766003
pveT_jg10734	178	115	114	23	5	7	199	224	228	60	49	207	653	167	17	194	17	245	334	62	154.9	151.688	141	653	0.979264	0.802934
pveT_jg10735	1873	1989	8045	3524	2303	3037	5144	10133	4617	11535	16779	12237	19864	7520	13051	20248	17235	14918	48643	9633	11616.4	10575.7	9883	48643	0.910414	0.801253
pveT_jg10736	72	60	120	1506	175	105	4987	4201	4746	19385	25861	5411	4236	5446	4693	5873	5490	307	57	1143	4693.7	6634.32	4218.5	25861	1.41345	0.861582
pveT_jg10737	252	190	179	286	154	86	315	321	337	314	199	268	182	370	218	151	175	121	93	106	215.85	87.0827	194.5	370	0.403441	0.438549
pveT_jg10738	107	364	1928	114	28	18	46	73	29	187	29	283	112	297	42	423	161	101	301	222	243.25	415.075	113	1928	1.70637	0.919824
pveT_jg10739	952	1552	1036	157	75	105	994	1145	901	514	276	52	942	82	288	805	135	583	634	224	572.6	444.938	548.5	1552	0.777049	0.66427
pveT_jg1074	0	0	0	0	0	0	0	0	0	11	42	894	1	198	0	0	7	0	1	11	58.25	201.656	0	894	3.4619	0.984046
pveT_jg10740	178	138	166	306	330	512	11	29	24	5	7	24	20	20	0	5	5	40	35	30	94.25	139.937	26.5	512	1.48474	0.858861
pveT_jg10741	16	36	43	24	17	6	38	58	51	71	70	58	39	35	46	41	88	24	25	23	40.45	20.912	38.5	88	0.516985	0.56878
pveT_jg10742	190	279	147	146	97	50	219	208	246	302	262	165	221	146	228	209	439	205	158	108	201.25	84.2158	206.5	439	0.418464	0.570076
pveT_jg10743	2340	1931	4099	3072	410	153	2504	2209	2653	3507	3302	3943	6007	4170	2188	3481	4985	4583	4855	2526	3145.9	1465.79	3187	6007	0.465936	0.501362
pveT_jg10744	321	248	175	150	128	96	157	195	127	273	136	138	109	141	166	141	109	168	171	176	166.25	56.6066	153.5	321	0.340491	0.50746
pveT_jg10745	0	0	0	149	31	49	351	301	229	53	40	3	10	2	494	153	1370	0	0	1	161.8	317.647	35.5	1370	1.96321	0.928313
pveT_jg10746	16	33	24	34	23	1	16	17	18	71	51	46	41	61	24	36	57	32	44	26	33.55	17.5933	32.5	71	0.52439	0.555226
pveT_jg10747	337	1710	1194	17	2	8	38	185	55	11	7	11	8	22	3	13	12	171	43	100	197.35	445.189	19.5	1710	2.25583	0.931148
pveT_jg10748	64	48	7	265	45	208	3387	2999	3702	2726	1814	2837	2499	4072	1539	7031	2997	812	986	1138	1958.8	1818.95	1676.5	7031	0.928605	0.759374
pveT_jg10749	1349	1574	1664	2599	1458	678	1852	2119	1653	2533	2143	1600	3279	1523	2074	3429	3256	2517	3105	1849	2112.7	742.859	1963	3429	0.351616	0.404077
pveT_jg10750	7	41	15	9	12	15	22	71	15	335	225	409	299	382	37	5	18	25	10	105	102.85	140.585	23.5	409	1.36689	0.787929
pveT_jg10751	166	124	169	238	394	265	86	132	135	475	350	260	168	223	116	168	214	98	276	108	208.25	104.599	168.5	475	0.502278	0.591136
pveT_jg10753	0	2	0	6	4	1	2	0	4	0	0	0	0	0	0	0	0	0	0	0	0.95	1.76143	0	6	1.85414	0.885965
pveT_jg10754	0	12	6	9	2	5	1	1	1	14	3	9	2	5	0	0	0	0	0	0	3.5	4.37096	1.5	14	1.24884	0.789474
pveT_jg10755	190	356	134	106	387	161	34	31	58	526	482	451	306	303	11	19	13	14	51	34	183.35	178.193	120	526	0.971875	0.685711
pveT_jg10756	1260	1541	2665	884	705	228	890	972	1039	1756	1404	1724	2445	1781	721	1304	1485	1573	2601	861	1391.95	650.673	1354	2665	0.467454	0.502834
pveT_jg10757	12	10	44	1	3	2	16	18	17	1	2	3	9	10	1	6	1	4	2	0	8.1	10.2695	3.5	44	1.26784	0.858852
pveT_jg10758	43	40	115	13	6	16	33	26	38	9	3	4	12	6	1	11	8	12	17	0	20.65	25.8747	12	115	1.25301	0.863616
pveT_jg10759	6802	6026	7350	7382	1615	681	5418	5090	5464	9342	8355	8933	11639	9245	4947	6701	8909	8847	10107	6033	6944.3	2696.96	7076	11639	0.388371	0.424589
pveT_jg10760	1159	1760	1710	4200	1843	1797	1476	2749	1663	1638	1454	1283	2740	1212	1671	1685	5604	823	1894	937	1964.9	1135.87	1678	5604	0.578082	0.683553
pveT_jg10761	227	227	89	145	262	186	169	337	235	561	366	349	238	575	215	160	435	227	103	307	270.65	134.312	231	575	0.496257	0.557162
pveT_jg10763	0	1	0	0	0	0	0	0	0	3	5	1	7	0	0	0	0	0	0	0	0.85	1.92696	0	7	2.26701	0.924812
pveT_jg10765	263	176	294	309	309	445	438	521	467	531	518	374	392	366	614	837	1105	247	401	253	443	216.935	396.5	1105	0.489694	0.630626
pveT_jg10766	0	2	2	1	0	0	6	0	2	0	0	0	7	0	0	0	0	1	0	0	1.05	2.01246	0	7	1.91663	0.894737
pveT_jg10767	0	7	4	13	6	2	7	2	8	0	0	0	8	0	1	0	0	1	0	0	2.95	3.85903	1	13	1.30814	0.813765
pveT_jg10768	0	8	2	6	0	0	3	5	11	0	0	1	3	0	1	1	0	5	7	0	2.65	3.28113	1	11	1.23816	0.799043
pveT_jg10769	0	8	0	2	0	0	3	0	3	0	0	0	7	0	1	0	0	0	0	0	1.2	2.37531	0	8	1.97943	0.894737
pveT_jg1077	0	0	4	0	2	0	0	0	0	9	5	9	39	7	5	4	5	1	2	2	4.7	8.61516	2	39	1.83301	0.925776
pveT_jg10770	431	552	286	307	374	207	108	280	134	172	123	287	160	261	40	114	163	416	425	320	258	134.56	270.5	552	0.521552	0.560641
pveT_jg10771	13	71	24	4	1	1	10	16	17	9777	9013	2411	2241	1696	2	6	3	30	13	4	1267.65	2887.4	14.5	9777	2.27776	0.916151
pveT_jg10772	2451	2356	3587	2612	2247	1185	1552	1960	1353	1539	1247	1874	3954	1784	1051	1229	1710	2229	1776	1194	1944.5	777.965	1780	3954	0.400085	0.534968
pveT_jg10773	224	285	468	237	247	227	234	287	240	687	510	487	350	501	230	470	528	210	529	214	358.25	147.266	286	687	0.411069	0.503716
pveT_jg10774	2985	3091	3356	5087	5834	2178	2546	2818	2369	3415	4243	2057	1795	1691	3302	3583	5089	1683	2203	1064	3019.45	1267.25	2901.5	5834	0.419697	0.507831
pveT_jg10775	383	330	372	537	204	65	287	287	314	568	510	489	412	453	345	496	645	447	486	315	397.25	135.425	397.5	645	0.340907	0.404325
pveT_jg10776	74	97	130	100	188	84	73	60	72	408	432	730	450	436	68	81	135	40	68	62	189.4	191.794	90.5	730	1.01264	0.779524
pveT_jg10778	2	37	34	10	0	2	53	27	12	93	148	49	29	30	29	16	35	2	13	14	31.75	35.1985	28	148	1.10861	0.826814
pveT_jg10779	3852	3121	4695	10045	2010	936	9768	12494	11282	11581	11732	11554	15583	10378	10725	21920	24217	10262	11486	4842	10124.1	5981.17	10551.5	24217	0.590782	0.612569
pveT_jg10780	0	0	0	0	1	0	0	0	0	1	0	0	1	2	0	2	0	0	0	0	0.35	0.67082	0	2	1.91663	0.868421
pveT_jg10781	50	6	20	651	1863	476	45	70	58	169	118	80	128	112	55	90	122	121	54	34	216.1	418.199	85	1863	1.93521	0.930531
pveT_jg10782	4	16	1	3	1	0	3	5	4	35	12	3	9	38	20	8	75	15	4	24	14	18.0962	6.5	75	1.29259	0.85614
pveT_jg10783	2	1	1	0	0	0	0	1	0	1	1	116	0	69	0	0	0	0	0	0	9.6	29.3641	0	116	3.05876	0.965517
pveT_jg10784	2340	1753	2579	1528	496	109	1550	1505	1618	2237	2015	2947	3931	2948	988	1559	2009	3228	3896	1515	2037.55	1007.22	1881	3931	0.494327	0.507022
pveT_jg10785	262	169	122	214	169	72	158	203	158	491	313	261	225	318	239	361	591	158	235	205	246.2	123.189	219.5	591	0.500362	0.614124
pveT_jg10786	1114	1021	1220	1035	1680	1838	956	992	923	1199	1579	1668	1538	1050	758	1327	1066	1168	2153	873	1257.9	367.209	1141	2153	0.291922	0.437627
pveT_jg10787	583	269	497	223	285	181	449	672	455	838	945	717	522	632	814	1241	2085	411	609	368	639.8	429.363	552.5	2085	0.671089	0.729623
pveT_jg10788	564	667	532	308	208	169	411	451	392	604	585	495	538	491	251	419	283	362	418	361	425.45	136.856	418.5	667	0.321673	0.381204
pveT_jg10789	1	0	0	1	1	0	0	2	0	11	12	14	12	4	0	2	0	0	0	0	3	4.87744	0.5	14	1.62582	0.827068
pveT_jg10790	21	13	20	13	1	15	16	23	20	49	102	35	60	37	36	71	63	79	93	33	40	28.9046	34	102	0.722614	0.639835
pveT_jg10791	199	319	440	230	255	165	782	852	760	108	159	937	1220	795	108	916	94	477	647	345	490.4	343.768	392.5	1220	0.700995	0.629508
pveT_jg10793	7760	8719	12204	1602	225	1055	2706	2621	2146	2758	3396	10744	2491	5789	1938	5787	3169	9695	46084	15113	7300.1	10025.2	3282.5	46084	1.37329	0.885886
pveT_jg10794	2225	2184	1917	1891	2172	1282	2317	2147	1956	2111	2512	1398	956	705	4660	3228	6452	1380	1086	528	2155.35	1366.59	2033.5	6452	0.634047	0.70099
pveT_jg10795	60	0	4	0	0	25	45	0	36	0	6	0	0	0	0	0	6	14	0	0	9.8	17.6355	0	60	1.79954	0.880702
pveT_jg10796	20205	16506	17490	42245	21761	6351	16311	18394	15560	24504	22461	19270	25111	16117	13664	15148	18984	27181	25948	12579	19789.5	7300.37	18689	42245	0.368901	0.559531
pveT_jg10798	5	2	2	18	10	0	4	10	1	38	86	81	2	20	8	61	33	0	28	11	21	26.4953	10	86	1.26168	0.795594
pveT_jg10799	0	0	0	0	0	0	1	0	1	0	2	2	0	1	0	0	1	0	0	1	0.45	0.686333	0	2	1.52518	0.815789
pveT_jg10800	45	133	106	605	430	214	219	172	218	374	446	471	204	201	316	727	667	87	190	223	302.4	196.435	218.5	727	0.649586	0.614783
pveT_jg10803	0	7	0	2	2	5	14	12	9	6	3	3	10	0	2	1	0	1	2	0	3.95	4.32222	2	14	1.09423	0.755639
pveT_jg10804	860	803	1431	789	1811	1342	582	539	493	592	265	247	1491	359	442	1280	239	1288	2091	818	888.1	545.707	796	2091	0.614466	0.605553
pveT_jg10806	1127	364	1072	854	1698	1292	1112	671	1054	1468	1700	1822	4161	1479	944	1104	829	2265	1870	676	1378.1	807.708	1119.5	4161	0.586103	0.704006
pveT_jg10807	234	1583	1908	437	209	123	940	1621	1287	2302	5236	22912	15984	10780	553	363	152	1233	1661	261	3488.95	6079.92	1260	22912	1.74262	0.892341
pveT_jg10809	862	774	5827	1012	271	137	1440	1985	1435	2055	1504	2455	2420	1856	693	1333	1003	1198	1645	1206	1555.55	1186.83	1384	5827	0.762965	0.771626
pveT_jg1081	3	0	2	0	0	0	4	7	0	17	19	0	3	0	2	2	14	0	0	1	3.7	5.9303	1.5	19	1.60278	0.847645
pveT_jg10810	2	5	1	0	0	0	3	2	0	1	0	3	1	4	0	2	0	2	3	3	1.6	1.53554	1.5	5	0.959715	0.715789
pveT_jg10811	134	433	508	807	367	565	2016	2251	1808	1082	951	737	364	482	3404	2148	7492	38	17	107	1285.55	1720.52	651	7492	1.33835	0.872011
pveT_jg10812	13	1285	330	231	20	37	18	85	10	103	118	256	100	161	6	3	5	34	63	232	155.5	283.259	74	1285	1.8216	0.925251
pveT_jg10813	2311	2221	4494	2112	2248	2773	1979	2466	2330	3260	3104	2930	6491	3330	2196	2762	3046	3845	4223	2635	3037.8	1073.47	2767.5	6491	0.353372	0.559998
pveT_jg10814	324	526	249	691	697	484	210	263	256	662	665	484	490	389	333	164	168	803	525	612	449.75	197.569	484	803	0.439286	0.463066
pveT_jg10816	1616	1653	1400	1065	76	47	1775	1350	1697	2993	3287	3081	5702	3874	2263	2495	1768	7494	4048	4644	2616.4	1846.03	2019	7494	0.705561	0.685124
pveT_jg10817	0	0	0	0	0	0	0	2	0	0	1	0	7	0	2	2	0	3	0	4	1.05	1.8489	0	7	1.76086	0.894737
pveT_jg10818	0	0	0	0	2	0	2	0	1	0	0	1	7	6	7	1	0	11	0	3	2.05	3.17017	0.5	11	1.54643	0.856459
pveT_jg10821	963	866	904	1894	949	731	1914	2488	1676	2845	2639	2164	2355	2170	1956	3016	3543	1779	2296	1120	1913.4	798.661	1935	3543	0.417404	0.484157
pveT_jg10822	487	130	811	381	276	226	537	824	327	293	189	230	117	287	324	409	317	101	192	171	331.45	202.728	290	824	0.61164	0.629216
pveT_jg10823	256	239	704	292	399	206	277	342	260	1224	1180	818	710	641	241	734	663	302	974	291	537.65	326.123	370.5	1224	0.606571	0.590256
pveT_jg10824	6925	8651	8269	2724	482	2579	2876	3688	2340	2266	1810	6892	5079	3764	2434	4134	3432	13661	35312	10343	6383.05	7571.28	3726	35312	1.18616	0.862356
pveT_jg10825	2	6	1	3	1	0	5	2	1	0	0	0	0	0	0	12	0	1	12	0	2.3	3.72898	1	12	1.62129	0.850877
pveT_jg10826	15	77	31	180	33	12	42	40	31	20	7	87	693	63	21	12	75	36	17	40	76.6	150.325	34.5	693	1.96246	0.93628
pveT_jg10827	312	407	238	319	213	187	271	299	286	308	175	183	145	165	257	254	241	204	203	208	243.75	64.9112	239.5	407	0.266302	0.422216
pveT_jg10828	245	250	223	90	50	18	190	220	184	302	212	166	388	171	289	254	300	421	293	119	219.25	102.315	221.5	421	0.46666	0.504438
pveT_jg10829	174	189	247	216	251	264	156	201	171	686	482	278	241	284	168	168	297	83	196	49	240.05	137.489	208.5	686	0.572751	0.684287
pveT_jg10830	0	0	1	19	19	20	1	0	1	5	0	10	2	1	1	0	0	0	0	0	4	7.01877	1	20	1.75469	0.842105
pveT_jg10831	46	135	683	245	485	298	95	86	56	655	288	475	1680	949	26	1	14	7	2	53	313.95	421.993	115	1680	1.34414	0.855921
pveT_jg10832	470	1288	498	1688	92	123	386	613	390	534	295	195	713	302	631	237	304	2158	1869	909	684.75	599.69	484	2158	0.875779	0.718623
pveT_jg10833	331	401	266	766	856	1504	444	632	479	609	759	654	250	389	823	968	1230	201	569	240	618.55	342.902	589	1504	0.554365	0.619716
pveT_jg10834	209	128	195	660	229	124	893	679	881	426	433	542	904	463	743	1054	1190	748	855	374	586.5	321.206	601	1190	0.547666	0.533835
pveT_jg10835	274	158	344	251	247	64	132	158	124	592	910	475	130	248	192	273	533	69	153	73	270	212.482	219.5	910	0.786969	0.740312
pveT_jg10836	413	254	711	221	520	79	355	253	340	117	172	1380	367	873	71	126	118	212	510	316	370.4	317.227	285	1380	0.856445	0.770099
pveT_jg10837	179	356	732	219	180	207	157	163	170	1035	715	570	501	529	166	218	273	93	293	133	344.45	253.917	218.5	1035	0.737166	0.702314
pveT_jg10838	635	683	666	687	1079	819	525	586	465	1214	990	801	916	734	406	715	970	639	1231	667	771.4	230.921	701	1231	0.299354	0.393005
pveT_jg10839	68	241	163	141	44	48	92	241	132	163	183	113	44	108	284	191	869	23	17	17	159.1	185.095	122.5	869	1.16338	0.859912
pveT_jg1084	12	0	13	0	0	0	0	0	0	0	0	1	0	3	0	0	1	0	2	3	1.75	3.80961	0	13	2.17692	0.910931
pveT_jg10840	1930	2798	3370	1558	2605	1730	1398	1304	1323	2210	2032	3143	2479	2991	868	2002	1793	1938	2964	1634	2103.5	695.787	1970	3370	0.330776	0.395596
pveT_jg10841	221	294	358	226	336	180	233	232	224	302	234	321	350	296	139	217	257	250	394	147	260.55	69.3188	242	394	0.266048	0.356532
pveT_jg10842	26	37	107	59	59	30	37	51	44	177	142	163	228	157	58	119	105	94	211	40	97.2	63.4562	76.5	228	0.652842	0.603878
pveT_jg10843	95	81	196	145	153	130	156	163	140	244	194	260	406	346	112	208	156	247	371	141	197.2	90.6361	159.5	406	0.459615	0.541353
pveT_jg10844	10	14	54	24	23	15	28	35	28	72	52	81	72	79	18	50	50	22	128	25	44	30.1802	31.5	128	0.685913	0.690789
pveT_jg10845	127	152	256	177	213	125	195	172	178	250	188	288	388	296	124	220	167	284	355	165	216	75.3183	191.5	388	0.348696	0.46663
pveT_jg10846	2181	872	612	1518	342	156	1075	1116	1082	943	943	1351	1830	769	498	430	532	1823	1481	724	1013.9	545.315	943	2181	0.537839	0.563286
pveT_jg10847	0	1	0	2	3	2	0	0	0	1	0	0	12	17	1	0	0	0	0	1	2	4.43669	0	17	2.21834	0.928793
pveT_jg10848	133	230	172	127	80	141	247	286	223	265	275	263	253	215	165	235	295	155	188	131	203.95	62.6027	219	295	0.306951	0.324888
pveT_jg10849	616	545	613	557	475	130	736	634	684	1068	997	1008	696	747	812	678	1206	1058	1223	625	755.4	269.136	690	1223	0.356283	0.402462
pveT_jg1085	12	0	39	0	0	0	0	0	0	2	0	2	0	11	0	0	9	0	10	10	4.75	9.24449	0	39	1.94621	0.924426
pveT_jg10850	599	678	742	554	428	307	726	801	672	1476	1313	708	817	549	1720	1406	2699	796	1121	646	937.9	556.334	734	2699	0.59317	0.686843
pveT_jg10851	621	1097	1018	785	486	679	501	1085	595	1263	1289	1126	448	961	977	800	2123	327	837	470	874.4	410.931	818.5	2123	0.469958	0.619084
pveT_jg10852	676	812	3407	631	458	472	707	737	736	1413	1035	2560	1424	2240	756	1699	1061	1417	4119	1635	1399.75	996.079	1048	4119	0.711612	0.694918
pveT_jg10854	124	244	329	67	173	156	160	204	129	315	234	189	104	235	187	273	459	72	233	161	202.4	93.9666	188	459	0.464262	0.588465
pveT_jg10855	1302	1464	5871	951	1460	763	721	1160	856	1355	1371	1960	2273	1992	945	1234	1562	3032	2618	1262	1707.6	1156.05	1363	5871	0.677003	0.74647
pveT_jg10856	1295	1286	1450	2676	1823	626	1417	1544	1355	2182	1912	1404	2166	1320	1263	1344	1973	1648	1462	1087	1561.65	453.845	1433.5	2676	0.290619	0.438341
pveT_jg10857	990	1136	1111	402	337	352	536	673	548	1008	877	785	632	743	509	630	703	527	1141	560	710	257.397	652.5	1141	0.362531	0.39762
pveT_jg10858	2783	2150	3161	3553	792	496	2014	1939	1873	3428	3251	2953	4100	2578	2212	3511	4067	3135	3614	1868	2673.9	995.291	2868	4100	0.372225	0.366136
pveT_jg10859	1192	646	700	617	1245	2048	549	531	553	765	709	1677	1050	1185	424	925	811	163	160	245	809.75	483.449	704.5	2048	0.597035	0.636436
pveT_jg1086	89	20	56	3	4	8	5	0	1	76	48	128	3	125	6	29	50	4	92	88	41.75	43.7756	24.5	128	1.04852	0.709293
pveT_jg10860	0	0	0	0	0	0	0	0	0	21	8	51	7	18	0	0	0	0	0	1	5.3	12.3931	0	51	2.33833	0.94324
pveT_jg10864	7	7	2	1	2	3	2	2	8	7	1	1	58	3	18	8	6	70	3	2	10.55	18.8106	3	70	1.783	0.893985
pveT_jg10865	4	5	5	4	0	2	0	0	0	3	2	2	51	0	15	8	9	18	0	1	6.45	11.6234	2.5	51	1.80207	0.919505
pveT_jg10867	0	0	0	0	4	0	0	0	0	2	5	2	0	4	0	0	0	0	0	2	0.95	1.63755	0	5	1.72374	0.852632
pveT_jg10868	38	24	51	25	51	12	24	18	13	64	28	55	47	52	22	38	60	21	43	26	35.6	16.2623	33	64	0.456807	0.467105
pveT_jg10869	28	15	35	8	15	8	9	10	11	36	19	47	36	41	19	20	40	21	46	31	24.75	13.2977	20.5	47	0.537281	0.49832
pveT_jg1087	82	26	83	11	12	26	4	4	4	146	79	148	6	126	7	42	90	1	109	58	53.2	50.8896	34	148	0.956571	0.674253
pveT_jg10870	1689	1232	2547	257	503	229	257	225	188	427	163	618	678	748	269	576	330	598	1175	610	665.95	595.813	539.5	2547	0.894681	0.777406
pveT_jg10871	802	571	827	818	463	133	511	543	500	1175	1075	1265	1363	1218	464	647	942	736	1301	603	797.85	342.282	769	1363	0.429005	0.43646
pveT_jg10872	0	1	2	0	0	0	1	2	0	0	0	0	1	0	0	0	0	0	0	0	0.35	0.67082	0	2	1.91663	0.868421
pveT_jg10874	1	4	5	10	1	0	8	6	13	2	6	2	2	0	2	6	1	8	1	0	3.9	3.712	2	13	0.951795	0.736842
pveT_jg10875	0	294	177	213	260	63	243	190	221	0	0	0	426	0	134	2	0	430	2	4	132.95	146.814	98.5	430	1.10428	0.727173
pveT_jg10876	0	436	220	307	359	132	305	276	298	0	0	2	551	0	179	2	0	544	0	9	181	193.785	155.5	551	1.07064	0.706849
pveT_jg10877	168	337	275	167	278	71	245	178	214	83	99	81	518	69	164	80	73	474	152	83	190.45	131.658	165.5	518	0.6913	0.665617
pveT_jg10878	5	187	1452	57	27	0	61	84	79	242	80	163	934	576	96	2061	82	1132	1862	1453	531.65	685.576	129.5	2061	1.28952	0.781098
pveT_jg10879	25	19	85	26	5	3	46	35	31	117	82	305	299	309	20	219	30	226	731	301	145.7	179.513	64	731	1.23207	0.842825
pveT_jg1088	877	542	903	1249	543	218	535	512	541	1434	1377	1910	1402	1402	524	1013	1392	895	1565	708	977.1	461.631	899	1910	0.47245	0.514136
pveT_jg10880	125	86	117	233	75	94	1177	1623	1368	1233	1202	2497	1525	1539	775	3969	1966	924	2018	672	1160.9	987.64	1189.5	3969	0.850754	0.744745
pveT_jg10881	110	173	155	257	250	138	158	165	173	190	165	171	187	192	77	132	186	137	153	117	164.3	42.3582	165	257	0.25781	0.379685
pveT_jg10883	8674	6679	10773	5786	7029	2229	5914	6204	5585	7829	6456	9168	9497	8283	5083	8601	9507	8606	12374	6867	7557.2	2254.21	7429	12374	0.298287	0.409756
pveT_jg10884	9	21	42	18	27	10	23	45	29	19	37	58	21	19	21	32	41	11	25	8	25.8	13.3243	22	58	0.516446	0.584392
pveT_jg10885	19	61	23	54	49	25	82	93	93	109	64	38	82	32	15	31	39	48	30	21	50.4	28.3705	43.5	109	0.562906	0.56591
pveT_jg10887	57	138	43	72	85	42	145	175	149	121	170	139	117	64	69	109	70	115	151	45	103.8	44.0796	112	175	0.424659	0.428271
pveT_jg10888	6	10	12	1	0	5	0	6	0	34	10	0	16	28	3	2	1	2	4	3	7.15	9.34302	3.5	34	1.30672	0.831269
pveT_jg10889	0	0	0	13	3	2	1	1	1	31	27	9	67	5	0	0	0	0	0	2	8.1	16.4825	1	67	2.03488	0.925373
pveT_jg1089	876	220	256	759	1011	1942	3047	4369	3348	3030	3031	2556	3568	2280	4262	7857	8932	2758	3780	1417	2964.95	2252.77	2894	8932	0.7598	0.703214
pveT_jg10891	7	43	38	51	63	53	41	44	29	69	17	26	151	43	32	3	13	138	21	13	44.75	38.6344	39.5	151	0.863339	0.740676
pveT_jg10894	0	0	0	1	4	0	0	1	0	247	165	109	71	41	0	1	6	1	0	4	32.55	67.1679	1	247	2.06353	0.913914
pveT_jg10896	2092	2057	1903	3801	7976	4254	1528	1919	1592	1070	834	2169	2883	2010	647	1125	637	2581	2909	1867	2292.7	1644.9	1964.5	7976	0.717453	0.750053
pveT_jg10898	1587	467	445	580	698	905	1657	2474	2173	564	420	865	1256	1000	615	888	1269	845	1458	746	1045.6	575.54	876.5	2474	0.55044	0.607752
pveT_jg10899	71	14	11	19	22	7	30	13	44	126	72	49	29	57	3	49	75	13	58	18	39	31.0178	29.5	126	0.795329	0.726817
pveT_jg1090	108	25	45	907	180	490	1955	2451	2025	1363	1303	1322	1689	1101	2016	3589	3516	982	1332	779	1358.9	1029.26	1312.5	3589	0.757425	0.654075
pveT_jg10903	26	19	15	22	4	3	8	5	18	20	16	80	27	2	6	6	23	21	11	3	16.75	17.066	15.5	80	1.01887	0.832237
pveT_jg10904	17	33	30	16	13	17	27	41	33	33	16	19	13	26	13	20	32	19	21	17	22.8	8.36408	19.5	41	0.366846	0.467266
pveT_jg10905	367	313	256	252	548	392	296	296	302	430	375	467	363	308	186	271	493	263	388	219	339.25	94.395	310.5	548	0.278246	0.40098
pveT_jg10906	1610	1042	1503	467	410	256	664	699	745	1318	1195	1004	603	1031	1188	1400	1822	554	823	575	945.45	435.361	913.5	1822	0.46048	0.506413
pveT_jg10908	202	105	1554	113	32	57	136	225	133	75	2	3	0	7	6	32	43	3	1	22	137.55	340.378	37.5	1554	2.47458	0.959459
pveT_jg10911	261	307	449	201	114	133	225	418	290	407	366	265	285	224	352	461	562	267	262	198	302.35	114.44	276	562	0.378501	0.486327
pveT_jg10912	104	87	1559	74	53	37	102	98	98	106	0	0	0	3	10	58	41	1	1	32	123.2	340.432	47	1559	2.76325	0.969447
pveT_jg10913	0	0	6	4	3	2	2	9	1	40	22	0	74	3	10	0	0	0	0	0	8.8	18.1676	2	74	2.06451	0.927454
pveT_jg10914	1	0	52	1	0	0	1	4	0	36	17	18	40	17	35	17	19	27	20	24	16.45	15.7095	17	52	0.954982	0.719636
pveT_jg10915	0	0	0	0	0	0	0	0	0	179	398	21	50	26	1	2	17	0	0	4	34.9	94.5938	0	398	2.71042	0.960328
pveT_jg10916	110	15	27	22	49	22	32	44	39	294	108	99	43	219	27	183	413	15	120	150	101.55	106.197	46.5	413	1.04576	0.793807
pveT_jg10917	1	1	1	8	7	3	4	0	1	0	0	1	3	7	1	3	1	1	0	0	2.15	2.51888	1	8	1.17157	0.769737
pveT_jg10918	0	0	0	0	0	0	0	0	0	334	549	64	52	51	2	2	28	5	3	16	55.3	138.084	2	549	2.497	0.946601
pveT_jg10919	14	0	0	1	0	0	0	0	0	31	10	7	13	30	7	9	17	14	23	8	9.2	9.97682	7.5	31	1.08444	0.740238
pveT_jg1092	627	532	361	188	160	88	273	276	224	898	1523	8140	4452	3796	178	340	287	3300	11898	6017	2177.9	3233.97	446.5	11898	1.4849	0.85995
pveT_jg10922	49	26	89	89	81	35	91	84	80	310	197	307	231	374	108	159	347	74	214	119	153.2	108.632	99.5	374	0.709089	0.621447
pveT_jg10925	5277	5533	6221	8697	6993	4422	6855	8898	6143	19196	16462	6853	6596	7528	6741	13356	12638	5568	7659	4774	8320.5	3994.51	6854	19196	0.48008	0.596369
pveT_jg10926	7	1	2	11	9	17	4	6	4	736	706	299	452	305	0	62	27	0	53	12	135.65	236.975	11.5	736	1.74696	0.858624
pveT_jg10927	165	795	244	444	2305	1690	38	48	65	53	23	287	86	737	11	60	30	16	160	169	371.3	608.322	123	2305	1.63836	0.883069
pveT_jg10928	1125	1480	2077	652	528	743	432	445	362	627	375	1046	1112	1109	311	2856	318	683	4130	671	1054.1	966.316	677	4130	0.916721	0.783968
pveT_jg10931	377	940	2692	454	540	312	1226	1569	1711	1205	585	890	2302	1494	1070	1492	1203	1567	1858	984	1223.55	633.711	1204	2692	0.517928	0.574196
pveT_jg10932	37777	20575	27895	51455	104338	39694	11134	11359	10478	21979	17764	29421	27973	29885	12003	15630	22089	20879	35753	15460	28177	21015.6	22034	104338	0.745839	0.768363
pveT_jg10933	0	0	0	0	0	0	5	5	9	1	0	0	1	1	0	0	0	0	0	0	1.1	2.40394	0	9	2.1854	0.923977
pveT_jg10934	11	66	43	1062	931	1041	466	474	413	2356	1146	464	420	494	185	205	249	257	48	66	519.85	562.086	416.5	2356	1.08125	0.820369
pveT_jg10935	86	134	260	143	214	216	162	282	243	748	524	550	573	432	159	157	279	148	302	106	285.9	183.467	229.5	748	0.641717	0.650296
pveT_jg10936	691	762	903	839	1005	910	504	475	413	1559	1422	826	967	790	500	620	797	796	1288	543	830.5	309.689	796.5	1559	0.372894	0.491881
pveT_jg10937	4	3	6	8	0	2	1	0	0	64515	73760	176735	146961	105663	2	4	2	1042	199	59	28448.3	54971.4	5	176735	1.93233	0.883194
pveT_jg10938	12	2	4	4	0	0	4	2	3	193491	184520	420661	318941	215958	3	104	14	2653	455	165	66849.8	127203	13	420661	1.90282	0.885351
pveT_jg10939	1459	1116	1635	1199	1337	415	1454	1534	1414	2087	1644	1913	2407	1992	955	1274	1701	1423	2528	1072	1527.95	496.927	1456.5	2528	0.325224	0.41641
pveT_jg1094	0	0	0	30	55	53	0	1	0	2	14	179	88	49	0	0	1	0	0	0	23.6	44.7112	0.5	179	1.89454	0.913849
pveT_jg10940	1560	1326	1505	1074	1119	342	1239	1325	1306	1339	1368	1681	2068	1186	769	1079	1259	1139	1850	616	1257.5	394.905	1282.5	2068	0.31404	0.412552
pveT_jg10941	576	1060	2382	530	229	182	89	190	94	21	34	26	15	34	3	3	2	0	0	0	273.5	564.58	34	2382	2.06428	0.931769
pveT_jg10942	68	202	223	187	325	240	279	234	220	138	69	71	220	61	240	97	296	113	53	51	169.35	90.1842	194.5	325	0.532531	0.50413
pveT_jg10943	291	324	4588	204	479	594	2238	2603	1921	705	634	768	1535	610	381	1722	1201	1185	2115	527	1231.25	1074.67	736.5	4588	0.872829	0.770144
pveT_jg10945	3	3	23	11	42	7	44	28	48	29	57	27	15	19	9	30	39	7	44	6	24.55	16.8257	25	57	0.685363	0.599261
pveT_jg10946	5515	5126	8576	7999	2630	2479	4878	5174	4249	11732	12001	8641	8858	7424	3834	6339	6943	7839	12375	4920	6876.6	2919.51	6641	12375	0.424557	0.4677
pveT_jg10947	2078	1886	7506	3563	2718	1503	5189	5532	5369	6647	4337	11575	9708	13692	2209	8661	4902	3908	10577	4236	5789.8	3480.59	5045.5	13692	0.60116	0.607516
pveT_jg1095	1	1	2	12	16	12	1	0	2	1	4	13	1	4	0	4	2	3	0	0	3.95	4.99974	2	16	1.26576	0.792763
pveT_jg10950	1713	2133	2121	1576	3081	1272	740	998	848	3353	3139	2328	2070	1927	921	1662	1917	1451	2367	1309	1846.3	756.861	1815	3353	0.409934	0.473009
pveT_jg10952	8	0	14	0	0	0	1	1	0	220	25	4	0	5	0	1	5	0	5	5	14.7	48.7109	1	220	3.31366	0.982297
pveT_jg10953	0	20	3	4	1	1	0	1	0	33	2	0	2	11	0	0	0	0	0	2	4	8.3666	1	33	2.09165	0.92504
pveT_jg10954	1896	1579	2395	1819	2562	688	1619	1652	1681	3213	2878	3107	2990	2769	1737	2369	3317	2203	3691	1506	2283.55	771.115	2286	3691	0.337683	0.401389
pveT_jg10955	15	13	34	12	0	12	8	8	11	5	18	16	22	13	2	4	5	3	4	3	10.4	8.14604	9.5	34	0.783273	0.73065
pveT_jg10956	824	39	6	3609	6579	4106	95	196	342	218	1491	129	53	98	0	18	17	25	190	80	905.75	1776.28	113.5	6579	1.96111	0.907713
pveT_jg10957	45	36	18	52	25	9	21	16	34	101	0	12	14	72	9	0	0	2	0	14	24	26.5508	15	101	1.10628	0.802501
pveT_jg10958	0	0	439	500	97	81	726	735	558	1462	913	568	210	594	886	558	1381	37	17	44	490.3	442.907	529	1462	0.903338	0.699618
pveT_jg10959	19	42	22	9	2	8	35	38	24	90	107	6	8	21	99	66	107	24	45	22	39.7	34.9904	24	107	0.88137	0.662076
pveT_jg1096	0	0	0	0	1	0	0	0	1	5	1	6	11	9	0	2	0	0	10	1	2.35	3.70313	0.5	11	1.5758	0.827751
pveT_jg10960	217	275	307	202	186	182	164	158	144	342	324	204	179	203	183	251	258	124	397	172	223.6	72.7551	202.5	397	0.325381	0.459764
pveT_jg10961	195	179	147	627	127	123	922	1072	884	768	633	403	506	464	1035	1585	2690	482	468	352	683.1	606.254	494	2690	0.887504	0.785326
pveT_jg10962	63	16	20	318	462	349	409	422	408	511	390	190	236	240	626	690	1450	421	254	116	379.55	312.878	369.5	1450	0.82434	0.777096
pveT_jg10963	445	292	239	449	679	285	282	330	273	572	606	905	939	726	300	404	849	173	383	199	466.5	241.406	393.5	939	0.517484	0.529679
pveT_jg10964	1211	577	710	1668	677	319	2805	3214	2990	2103	2228	2075	2363	1756	2958	5488	6806	1838	2223	1338	2267.35	1583.23	2089	6806	0.698272	0.701958
pveT_jg10965	102	76	77	56	51	16	36	30	38	73	79	116	86	77	28	53	65	69	130	45	65.15	29.6529	67	130	0.455148	0.525101
pveT_jg10967	45	42	26	37	51	32	27	24	18	55	48	55	43	58	19	32	44	27	38	24	37.25	12.5105	37.5	58	0.335853	0.376588
pveT_jg10968	0	0	2	7	12	10	1	2	1	28	2	1	35	46	1	0	12	0	0	3	8.15	13.0959	2	46	1.60686	0.866133
pveT_jg10969	12	3	33	25	54	12	5	15	9	176	263	209	244	114	12	177	53	55	215	18	85.2	91.8498	43	263	1.07805	0.711627
pveT_jg1097	0	0	0	27	48	15	0	0	0	776	1815	1869	1278	636	0	0	0	16	16	3	324.95	620.665	9	1869	1.91003	0.869618
pveT_jg10970	0	0	0	6	3	1	2	1	2	21	5	106	326	15	2	6	6	13	9	13	26.85	74.1033	5.5	326	2.7599	0.965935
pveT_jg10971	30	14	182	9	16	31	34	18	20	211	165	117	190	128	30	50	131	84	73	50	79.15	67.0697	50	211	0.847375	0.65777
pveT_jg10974	449	1839	3801	2273	3117	3809	1491	1868	1542	2518	3236	2408	2354	1401	2481	1608	1570	1232	1964	671	2081.6	917.571	1916	3809	0.440801	0.477374
pveT_jg10975	0	4	1	0	1	2	2	2	0	5	0	0	8	1	0	0	4	0	0	4	1.7	2.22663	1	8	1.30978	0.828947
pveT_jg10976	0	10	1	3	2	1	4	3	1	3	0	0	3	2	1	0	2	9	0	4	2.45	2.76206	2	10	1.12737	0.794737
pveT_jg10977	0	11	13	34	11	2	20	24	20	5	0	0	13	3	9	0	11	8	0	3	9.35	9.39359	8.5	34	1.00466	0.763158
pveT_jg1098	314	327	339	1484	3138	1346	438	434	543	1102	1161	2544	2082	1496	189	942	356	350	407	188	959	841.152	490.5	3138	0.877114	0.730938
pveT_jg10982	1046	1078	1172	1532	2190	2762	759	882	755	1313	1036	1235	1208	1010	612	737	922	959	1446	794	1172.4	515.335	1041	2762	0.439556	0.605816
pveT_jg10983	0	8	7	21	1	20	0	3	3	5	3	3	9	8	3	2	0	5	5	54	8	12.2689	4	54	1.53361	0.896686
pveT_jg10984	10	1207	2909	146	155	139	31	17	4	69	35	77	216	81	317	493	9	166	278	14	318.65	667.603	110	2909	2.0951	0.937327
pveT_jg10986	151	836	3182	592	373	311	51	72	8	832	147	461	320	871	380	1334	231	86	798	411	572.35	705.882	376.5	3182	1.23331	0.863294
pveT_jg10987	45	245	570	1126	683	1189	190	423	285	271	231	214	43	238	202	348	535	13	158	206	360.75	322.431	241.5	1189	0.893779	0.733257
pveT_jg10988	1713	1430	1861	1653	578	219	1333	1347	1395	2259	2049	2114	2916	2226	1083	1484	2305	2182	2568	1201	1695.8	660.723	1683	2916	0.389623	0.440474
pveT_jg10989	447	283	410	434	542	312	406	445	410	858	721	755	706	661	526	612	874	476	695	372	547.25	176.701	501	874	0.322888	0.393532
pveT_jg1099	45	8	13	1405	4	57	51960	129052	89348	21765	16796	33309	42487	23416	39478	312111	99879	22173	25534	23070	46595.5	72096	23243	312111	1.54727	0.895483
pveT_jg10990	615	398	706	289	62	96	696	522	573	1449	1687	988	615	541	1048	1240	1836	839	1549	488	811.85	511.744	655.5	1836	0.630343	0.587175
pveT_jg10991	465	669	745	490	886	1287	538	490	547	877	704	619	578	540	311	630	779	344	489	338	616.3	226.909	562.5	1287	0.36818	0.548563
pveT_jg10993	1692	1352	1803	1852	3438	3023	1397	1638	1458	3669	3332	2653	2323	2636	1451	2261	2504	1340	2653	1382	2192.85	764.231	2056.5	3669	0.34851	0.423506
pveT_jg10994	399	241	379	328	434	495	531	801	680	1640	1086	933	962	1365	646	1303	1683	443	1366	678	819.65	450.087	679	1683	0.549121	0.539982
pveT_jg10995	140	191	346	118	128	81	239	224	210	384	359	188	152	184	252	305	469	134	168	85	217.85	105.986	189.5	469	0.486508	0.563685
pveT_jg10996	144	103	159	259	574	381	130	111	114	225	341	408	197	249	97	255	183	109	302	104	222.25	127.458	190	574	0.573488	0.645058
pveT_jg10997	0	0	0	38081	15754	5150	1	10	98	0	0	0	0	0	0	0	0	0	0	0	2954.7	9032.92	0	38081	3.05714	0.970958
pveT_jg10998	0	0	0	4	0	0	3	13	13	2	0	0	0	0	1	0	2	0	0	0	1.9	3.97227	0	13	2.09067	0.898785
pveT_jg10999	0	0	1	0	0	0	1	1	0	0	2	0	0	0	0	0	0	1	1	0	0.35	0.587143	0	2	1.67755	0.868421
pveT_jg110	0	0	0	1	3	2	0	0	0	5	3	0	7	0	0	0	0	37	0	1	2.95	8.24924	0	37	2.79635	0.968706
pveT_jg1100	21	42	156	3	4	6	31	46	22	2	5	19	10	14	2	16	4	7	18	3	21.55	34.1968	12	156	1.58686	0.90722
pveT_jg11000	0	0	0	0	0	0	0	1	0	1	3	0	2	0	1	0	1	0	0	0	0.45	0.825578	0	3	1.83462	0.894737
pveT_jg11001	818	101	682	2320	1565	521	2603	2275	2387	4769	3607	1677	1799	2536	1419	1329	1866	94	558	351	1663.85	1202.36	1621	4769	0.722635	0.68538
pveT_jg11002	1557	1406	1983	2105	3042	1770	1513	1512	1459	1942	1667	1725	1505	1683	1217	1578	1843	1171	2195	1330	1710.15	417.523	1622.5	3042	0.244144	0.460864
pveT_jg11004	119	32	14	8	0	0	19	16	24	106	75	373	64	431	22	54	22	41	467	217	105.2	147.235	36.5	467	1.39958	0.815508
pveT_jg11005	521	562	925	445	952	528	321	394	310	884	698	850	966	804	292	501	745	594	946	403	632.05	236.514	578	966	0.374201	0.363899
pveT_jg11006	485	704	1285	359	476	291	280	383	291	774	858	1584	996	832	285	450	477	353	657	261	604.05	362.638	476.5	1584	0.600344	0.651216
pveT_jg11007	2141	1665	2304	3639	986	429	1304	1507	1326	2316	1995	2323	2785	2433	1201	1550	2525	1894	2393	1205	1896.05	736.095	1944.5	3639	0.388225	0.504173
pveT_jg11009	1067	715	1243	911	1040	211	718	614	683	1491	1412	1533	3494	1029	366	664	770	1555	1580	450	1077.3	704.003	970	3494	0.653488	0.728075
pveT_jg1101	17	3	45	12	6	5	7	11	10	62	4	13	39	81	7	7	84	8	1	30	22.6	25.9684	10.5	84	1.14904	0.769424
pveT_jg11010	4842	4195	6574	5500	1623	543	4015	4222	4257	4952	6386	6136	6517	4845	2356	4910	4829	6599	7690	3464	4722.75	1776.74	4843.5	7690	0.376208	0.406167
pveT_jg11011	1304	640	565	1526	789	2157	1991	2103	1927	2217	2045	741	297	310	2635	1882	4234	909	1299	608	1508.95	965.736	1415	4234	0.640005	0.677486
pveT_jg11012	772	297	207	12	12	6	13	27	14	34	8	22	24	55	12	27	91	30	17	47	86.35	177.288	25.5	772	2.05313	0.934892
pveT_jg11013	3	9	10	11	18	11	18	29	27	32	47	9	3	8	0	45	111	9	35	2	21.85	25.2821	11	111	1.15708	0.845424
pveT_jg11014	3205	3655	4722	5807	7179	5506	4423	3970	3571	6581	6939	4034	2754	3274	3702	5692	7026	2275	6345	3112	4688.6	1565.14	4228.5	7179	0.333819	0.365159
pveT_jg11015	1425	1217	1356	1357	1759	865	4085	5098	5017	4795	4304	3555	3684	2743	3717	13992	7580	2025	3389	1634	3679.85	2978.96	3472	13992	0.809534	0.775793
pveT_jg11016	0	0	5	26	17	6	55	87	56	231	251	166	160	127	351	931	494	298	690	366	215.85	251.463	143.5	931	1.16499	0.808582
pveT_jg11018	441	628	1009	451	635	141	457	434	459	877	593	684	518	604	416	529	913	452	812	321	568.7	211.246	523.5	1009	0.371455	0.45934
pveT_jg11019	0	0	1	6368	9594	7492	2	1	28	1137	1949	242	9	108	1	2	1	4	4	0	1347.15	2879.99	4	9594	2.13784	0.904825
pveT_jg1102	16	100	91	95	128	108	101	113	45	35	2	20	18	28	8	33	17	13	15	10	49.8	43.333	30.5	128	0.87014	0.643092
pveT_jg11020	703	690	769	955	1364	426	645	653	659	1594	1338	1262	1308	1256	586	851	1151	700	849	453	910.6	342.519	809	1594	0.376147	0.451298
pveT_jg11021	410	490	612	634	891	573	353	383	360	845	795	663	700	539	345	470	511	468	978	376	569.8	191.729	525	978	0.336484	0.43935
pveT_jg11022	1604	1703	2242	1093	591	311	702	842	737	1960	2065	1966	951	1411	516	1561	1644	1117	2485	1701	1360.1	627.278	1486	2485	0.4612	0.476501
pveT_jg11023	2517	1496	1984	1131	646	337	1728	1645	1755	3035	2545	3365	1898	2789	1172	2003	2382	1834	3043	1764	1953.45	793.371	1866	3365	0.406138	0.441558
pveT_jg11024	0	0	0	4	3	6	10	14	9	30	32	24	4	10	41	40	106	2	0	1	16.8	25.0591	7.5	106	1.49161	0.885799
pveT_jg11025	141	261	187	240	261	219	327	290	346	432	413	231	348	248	244	202	423	145	179	162	264.95	90.3703	246	432	0.341084	0.407042
pveT_jg11026	0	2	1	1	0	0	1	1	0	12	0	5	5	32	1	1	19	0	0	32	5.65	10.1943	1	32	1.8043	0.866776
pveT_jg11027	29	78	28	7	0	1	3	8	3	4	1	1	3	1	1	2	0	10	10	7	9.85	18.0388	3	78	1.83135	0.919703
pveT_jg11028	26	75	7	3	0	0	5	1	0	2	0	2	6	1	0	0	0	3	0	1	6.6	17.12	1	75	2.59394	0.96
pveT_jg11029	1673	1626	1526	1395	2116	527	482	508	552	1989	1910	1330	1423	1384	677	675	1120	956	1750	804	1221.15	540.387	1357	2116	0.442523	0.445155
pveT_jg11030	1	1	3	0	2	0	2	0	1	5	6	8	8	2	0	1	3	2	4	1	2.5	2.50263	2	8	1.00105	0.723684
pveT_jg11040	13	0	37	2	0	1	0	2	0	36	4	0	12	0	0	1	0	9	0	0	5.85	11.2403	0.5	37	1.92142	0.886202
pveT_jg11041	119	131	120	146	158	64	92	104	114	327	322	202	333	197	110	170	183	185	316	145	176.9	83.7326	152	333	0.473333	0.493441
pveT_jg11043	3262	1387	1825	1737	2421	2712	1091	1457	1273	3908	4749	16189	11769	8182	865	1590	1737	1256	3672	1031	3605.65	4005.45	1781	16189	1.11088	0.818187
pveT_jg11044	21	6	16	13	38	15	15	22	25	59	58	50	34	71	10	13	129	16	6	9	31.3	30.0317	18.5	129	0.95948	0.797226
pveT_jg11045	6	241	489	409	288	426	254	332	210	202	123	59	104	151	288	70	260	36	33	85	203.3	141.281	206	489	0.694939	0.615004
pveT_jg11047	31	7	253	0	1	0	0	3	1	1	1	7	42	1	107	82	0	21	20	0	28.9	60.3306	2	253	2.08756	0.93239
pveT_jg11048	342	243	248	194	250	234	176	193	172	384	394	294	149	229	149	296	416	116	251	135	243.25	88.2973	238.5	416	0.36299	0.43712
pveT_jg11049	233	113	155	173	140	135	269	361	267	646	548	501	330	407	181	494	746	191	485	332	335.35	183.823	299.5	746	0.548153	0.579441
pveT_jg1105	101	62	100	106	117	101	63	92	76	109	114	74	73	125	42	131	249	26	125	41	96.35	46.9762	100.5	249	0.487558	0.645318
pveT_jg11050	1818	2314	3426	4621	1417	1067	1101	1540	852	4933	6301	1151	1355	1485	1372	1078	1478	1746	1543	1227	2091.25	1509.75	1481.5	6301	0.721935	0.703272
pveT_jg11052	0	1	0	65	22	31	119	53	45	55	102	394	33	75	107	34	46	4	125	9	66	86.8659	45.5	394	1.31615	0.876302
pveT_jg11053	1654	1187	975	3288	2629	1650	2549	3705	2958	2906	2600	4633	4140	4579	1899	3262	4134	2376	3396	1384	2795.2	1111.15	2767.5	4633	0.397522	0.417554
pveT_jg11054	16	779	393	102	11	18	199	376	292	27	0	15	26	59	0	559	1	0	0	0	143.65	222.843	22	779	1.55129	0.858523
pveT_jg11055	16	15	4	2	2	5	4	3	4	25	9	8	9	5	4	14	21	2	7	4	8.15	6.65128	5	25	0.816107	0.709474
pveT_jg11056	0	1	2	0	0	0	2	0	3	6	4	3	1	4	1	0	18	0	0	0	2.25	4.10231	1	18	1.82325	0.921053
pveT_jg11057	130	323	290	184	63	23	213	345	228	326	245	280	129	292	594	299	1107	41	54	42	260.4	243.284	236.5	1107	0.934269	0.805021
pveT_jg11058	977	1420	2540	1716	1564	624	1394	1084	1203	2154	2666	1967	1489	1447	1732	2851	3306	1542	2549	1024	1762.45	709.049	1553	3306	0.402309	0.491467
pveT_jg11059	4	0	0	313	216	469	91	181	118	1381	1624	310	726	433	302	279	467	10	29	64	350.85	441.59	247.5	1624	1.25863	0.82522
pveT_jg1106	1783	1506	1911	1081	1334	715	1106	1114	981	2164	1892	2407	1834	2018	800	1335	1529	1532	2932	1505	1573.95	557.222	1517.5	2932	0.354028	0.48756
pveT_jg11060	22	5	23	6	0	1	5	3	8	9	13	13	10	16	4	37	20	16	28	13	12.6	9.64311	11.5	37	0.765326	0.694168
pveT_jg11061	2	12	20	2	0	0	6	1	4	0	0	19	6	3	5	42	1	6	17	2	7.4	10.3487	3.5	42	1.39847	0.867168
pveT_jg11063	3	24	3	0	0	0	0	3	6	0	0	0	0	7	0	0	0	0	2	0	2.4	5.5098	0	24	2.29575	0.947368
pveT_jg11065	40	163	157	9	0	0	7	30	34	3	3	16	1	6	0	4	0	0	21	5	24.95	47.7642	5.5	163	1.9144	0.891508
pveT_jg11066	940	571	1187	1792	2758	945	667	728	664	1800	1683	1822	1384	1615	669	1018	1419	720	1827	782	1249.55	580.33	1102.5	2758	0.464431	0.575722
pveT_jg11067	10	4	2	289	39	203	1491	1942	1788	1301	1117	962	1002	700	2250	6886	5200	932	1372	487	1398.85	1747.92	982	6886	1.24954	0.838796
pveT_jg11068	167	220	186	308	180	80	150	151	153	223	170	156	218	209	149	132	240	165	154	141	177.6	48.4718	166	308	0.272927	0.44566
pveT_jg11069	751	1491	1243	262	27	62	690	1075	1095	0	0	4	76	4	0	1399	2	0	0	0	409.05	555.009	44.5	1491	1.35682	0.763846
pveT_jg1107	5901	4952	5710	5174	4287	4115	4225	4790	4362	11976	11164	10295	6431	7104	5056	6521	8478	3566	9862	4430	6419.95	2564.65	5442	11976	0.399481	0.48835
pveT_jg11070	61	259	245	43	15	22	44	53	21	91	10	68	67	148	71	171	53	50	187	73	87.6	74.1204	64	259	0.846123	0.696606
pveT_jg11071	1187	1142	1214	1555	1243	490	1030	1131	1032	1541	1735	1250	1151	1024	1192	1362	1675	1029	1566	935	1224.2	291.061	1189.5	1735	0.237756	0.309904
pveT_jg11072	35	52	282	21	2	2	11	35	11	14	1	43	33	25	10	48	10	9	120	33	39.85	63.0132	23	282	1.58126	0.903882
pveT_jg11075	0	0	0	6	0	0	13	21	15	7	3	3	42	45	2	5	3	16	1	4	9.3	13.1953	3.5	45	1.41885	0.835088
pveT_jg11076	41	93	173	4	4	0	46	50	33	110	135	416	2357	536	8	104	16	715	328	148	265.85	529.67	98.5	2357	1.99236	0.933903
pveT_jg11077	287	328	556	462	475	257	425	534	458	867	760	496	758	468	453	481	652	473	726	307	511.15	166.999	474	867	0.326713	0.43204
pveT_jg11078	873	622	696	327	835	276	375	386	484	709	987	919	537	650	328	914	679	480	1021	549	632.35	235.176	636	1021	0.371908	0.400691
pveT_jg11079	343	163	313	113	220	80	143	144	160	718	568	518	201	411	72	476	594	92	659	307	314.75	209.331	263.5	718	0.665072	0.591189
pveT_jg1108	406	521	312	696	1067	646	1243	1636	1493	1077	1277	1608	1580	1242	808	2214	1404	1033	1513	715	1124.55	488.867	1159.5	2214	0.434722	0.517972
pveT_jg11080	525	409	328	225	280	220	961	1352	1237	818	719	1407	1510	1040	348	1400	802	637	1633	794	832.25	465.174	798	1633	0.558935	0.516163
pveT_jg11081	0	3	0	253	22	15	252	277	142	723	308	195	380	143	161	141	382	18	107	29	177.55	180.562	142.5	723	1.01696	0.794133
pveT_jg11082	0	0	42	11	6	0	161	150	79	923	1770	2994	1074	928	514	1825	892	84	3222	119	739.7	996.572	155.5	3222	1.34727	0.810971
pveT_jg11084	3300	2811	3903	2029	3032	1340	2391	1994	2080	6638	5992	4471	3044	4065	2158	3061	4117	2845	5586	2155	3350.6	1437.92	3038	6638	0.429152	0.521305
pveT_jg11085	7	16	281	43	9	12	144	221	213	591	784	1151	333	566	656	1874	813	315	835	297	458.05	470.605	306	1874	1.02741	0.795343
pveT_jg11086	0	0	0	1	8	2	0	1	5	0	3	2	4	1	0	17	1	2	2	0	2.45	3.99309	1	17	1.62983	0.900929
pveT_jg11087	0	0	1	4	26	7	13	10	38	9	17	39	34	2	14	98	4	3	20	11	17.5	22.6263	10.5	98	1.29293	0.864662
pveT_jg11088	178	815	933	736	238	143	401	567	412	504	859	286	1280	150	186	1001	325	27	213	53	465.35	357.766	363	1280	0.76881	0.669942
pveT_jg11089	0	0	0	1	0	0	0	1	1	25	1	0	6	21	9	0	16	6	0	3	4.5	7.54983	1	25	1.67774	0.863158
pveT_jg1109	2271	659	1138	741	882	265	733	892	779	1625	1546	1385	709	1538	643	860	1481	386	882	441	992.8	502.397	871	2271	0.506041	0.592459
pveT_jg11090	0	0	0	2	0	0	0	0	0	6	0	0	2	4	1	0	5	0	0	2	1.1	1.86096	0	6	1.69178	0.859649
pveT_jg11091	0	0	0	0	0	0	0	0	0	8	0	0	0	3	2	0	6	0	0	1	1	2.22427	0	8	2.22427	0.921053
pveT_jg11093	992	451	367	554	1286	1461	249	386	277	614	392	358	446	403	131	316	502	317	536	199	511.85	346.551	397.5	1461	0.677057	0.68385
pveT_jg11094	107	378	322	34	27	16	122	190	142	266	295	332	364	195	216	138	361	504	1035	141	259.25	225.571	205.5	1035	0.870091	0.788965
pveT_jg11095	1788	1418	1281	1625	2711	1566	2353	2887	2699	3418	2764	2443	3208	3170	3207	4860	8679	2258	2411	1599	2817.25	1622.83	2571	8679	0.576032	0.710942
pveT_jg11096	2673	2053	2634	2202	3001	750	1433	1674	1633	2087	1724	2194	2156	1988	833	1441	1573	1981	2636	1279	1897.25	595.667	1984.5	3001	0.313963	0.387152
pveT_jg11098	231	35	92	57	14	24	480	761	497	299	335	1344	527	1034	51	87	162	486	432	390	366.9	355.222	317	1344	0.968171	0.765273
pveT_jg11100	63	156	312	20	7	19	71	80	97	155	110	217	232	209	142	147	213	212	262	110	141.7	85.6186	144.5	312	0.604224	0.574561
pveT_jg11101	5160	2219	4614	3447	1857	593	3553	6026	3885	4069	3203	3784	5062	3521	3001	4052	5400	4517	4745	2590	3764.9	1306.42	3834.5	6026	0.346999	0.394973
pveT_jg11103	3	2	1	6	1	0	0	0	1	7	1	7	5	1	0	4	2	2	2	0	2.25	2.33678	1.5	7	1.03857	0.714286
pveT_jg11104	6	6	1	6	7	2	4	3	4	12	11	7	10	5	5	7	4	3	6	4	5.65	2.85205	5.5	12	0.504788	0.557018
pveT_jg11105	467	1081	2396	200	70	16	352	412	334	794	184	389	1512	768	429	2287	820	1208	2334	1591	882.2	768.758	617.5	2396	0.87141	0.665056
pveT_jg11106	8	12	93	2	0	0	1	11	2	16	7	18	15	13	12	44	34	12	61	28	19.45	23.3159	12	93	1.19876	0.832484
pveT_jg11107	13	44	105	1	3	0	2	16	8	131	6	56	45	69	2	339	75	18	427	223	79.15	118.814	31	427	1.50113	0.857513
pveT_jg11108	3	0	3	5	1	0	7	4	0	6	0	2	12	13	0	14	1	10	5	80	8.3	17.4811	3.5	80	2.10616	0.943421
pveT_jg11109	3	3	7	2	6	0	27	20	10	6	3	21	80	35	3	136	9	66	148	132	35.85	49.2109	9.5	148	1.37269	0.797653
pveT_jg1111	2	2	7	2	6	1	0	1	1	6	7	5	10	8	3	1	12	4	3	4	4.25	3.30669	3.5	12	0.778045	0.679825
pveT_jg11110	0	0	17	1	4	1	1	3	1	3	3	2	2	0	0	11	2	4	5	1	3.05	4.13553	2	17	1.35591	0.863777
pveT_jg11111	9	1	55	3	1	0	6	0	3	6	0	4	15	0	2	25	4	2	11	7	7.7	12.7159	3.5	55	1.65142	0.905263
pveT_jg11112	0	65	185	3	3	0	3	25	1	104	0	0	54	27	21	0	73	8	0	0	28.6	47.5941	3	185	1.66413	0.8899
pveT_jg11113	91	114	543	34	28	3	61	142	62	40	7	7	579	107	105	76	48	301	78	127	127.65	162.257	77	579	1.27111	0.820562
pveT_jg11114	18	7	172	1	2	1	12	1	7	12	3	4	52	1	15	33	4	26	32	33	21.8	38.1446	9.5	172	1.74975	0.919217
pveT_jg11115	0	11	46	7	0	2	2	9	2	4	0	2	3	0	2	44	3	1	21	0	7.95	13.64	2	46	1.71572	0.870709
pveT_jg11116	0	0	8	0	2	0	0	1	0	1	0	0	0	0	0	0	0	0	0	1	0.65	1.81442	0	8	2.79141	0.967105
pveT_jg11117	1195	874	1148	220	232	147	168	256	175	865	668	203	120	432	152	94	314	121	163	132	383.95	358.03	211.5	1195	0.932491	0.714424
pveT_jg11118	208	410	392	37	4	10	35	70	27	224	128	26	15	68	56	11	52	2	6	6	89.35	123.931	36	410	1.38703	0.823235
pveT_jg1112	680	693	1087	678	1019	661	552	698	628	2505	2303	2391	2035	1917	495	1112	1043	931	1597	734	1187.95	675.05	975	2505	0.568247	0.55344
pveT_jg11123	401	328	427	218	377	247	237	259	268	277	333	220	291	246	180	315	334	185	187	144	273.7	76.9628	263.5	427	0.281194	0.377912
pveT_jg11124	6013	2838	4243	6609	4039	930	2790	2790	2594	6560	6351	4183	2942	3632	2791	4651	5656	2764	5363	2500	4011.95	1625.93	3835.5	6609	0.405272	0.413638
pveT_jg11125	37	1	1	2	4	0	1	1	0	3	0	0	1	0	0	0	0	0	0	0	2.55	8.18519	0	37	3.20988	0.980085
pveT_jg11126	1226	567	983	1343	538	255	1407	1060	1368	2035	2028	2034	2391	1995	1493	4361	4040	1679	1896	1253	1697.6	1024.12	1450	4361	0.603276	0.642875
pveT_jg11127	657	569	398	265	78	54	69	88	80	29	4	2	3	10	0	1	0	5	3	0	115.75	198.015	19.5	657	1.71071	0.867179
pveT_jg11128	1	1	0	0	0	0	1	0	1	124	6	4	0	12	0	0	0	0	0	2	7.6	27.5536	0	124	3.62547	0.988115
pveT_jg11129	1034	1438	2872	1433	1280	1372	545	920	996	459	740	425	818	346	779	1159	718	2210	2700	329	1128.65	728.871	958	2872	0.64579	0.638964
pveT_jg1113	3596	3023	4358	5669	3731	1460	2518	2683	2441	4610	4405	6391	5741	4767	2689	2875	3544	3274	4940	1841	3727.8	1348.91	3570	6391	0.361851	0.438643
pveT_jg11130	794	647	677	601	795	500	520	554	512	1456	1358	862	533	767	568	926	1193	387	950	484	754.2	297.631	662	1456	0.394632	0.507374
pveT_jg11131	517	265	284	576	521	554	608	812	719	1718	1300	1176	1167	1380	1081	1454	2712	508	760	535	932.35	586.652	739.5	2712	0.629218	0.690751
pveT_jg11133	0	0	5	0	0	0	1	0	2	10	8	7	15	13	2	17	27	0	8	0	5.75	7.4754	2	27	1.30007	0.82846
pveT_jg11135	3491	2079	2098	2152	2691	1168	1866	1904	1961	4454	4222	3965	5107	3335	1576	2272	2529	2848	3997	1835	2777.5	1097.71	2400.5	5107	0.395217	0.480146
pveT_jg11136	228	626	822	276	19	85	12	99	72	0	0	0	0	0	0	0	0	0	0	0	111.95	225.689	0	822	2.01598	0.909271
pveT_jg11137	141139	19221	16918	719	75	172	889	5590	3032	1	1	0	0	3	4	249	0	2	34	1	9402.5	31497.4	54.5	141139	3.34989	0.982507
pveT_jg11139	1150	1084	935	1093	178	136	3854	4364	5756	337	567	1904	52	1853	24	836	35	503	1259	527	1322.35	1572.58	885.5	5756	1.18923	0.810806
pveT_jg1114	0	0	0	0	1	0	0	0	1	2	2	1	39	0	1	0	0	22	0	0	3.45	9.6762	0	39	2.8047	0.959514
pveT_jg11140	0	0	3	0	0	0	1	0	0	0	0	6	0	0	0	6	0	0	6	0	1.1	2.2219	0	6	2.01991	0.859649
pveT_jg11141	0	11	0	1	0	0	1	1	2	0	0	0	1	0	1	0	0	0	0	0	0.9	2.44734	0	11	2.71927	0.966507
pveT_jg11142	7	111	9	5	0	1	8	8	19	0	0	0	0	0	0	0	0	8	41	0	10.85	25.5019	0.5	111	2.3504	0.949739
pveT_jg11143	257	227	332	671	494	660	976	1143	1079	5041	5065	4585	4666	4455	925	4585	3035	1214	4548	911	2243.45	1945.35	1111	5065	0.867125	0.586387
pveT_jg11144	4	17	7	7	0	2	1	12	5	0	4	0	1	2	7	0	2	0	0	0	3.55	4.58229	2	17	1.29079	0.832817
pveT_jg11145	1378	1013	1587	1297	1616	898	994	1411	1028	3301	2741	1623	2794	1489	1054	1512	1769	892	1551	663	1530.55	686.808	1450	3301	0.448733	0.564566
pveT_jg11146	321	396	457	96	200	156	164	149	228	546	633	2596	1714	2055	40	384	88	512	1480	620	641.75	725.442	390	2596	1.13041	0.792413
pveT_jg11148	224	263	226	334	547	318	126	232	165	542	547	545	385	538	220	305	505	263	257	196	336.9	146.351	284	547	0.434405	0.404311
pveT_jg11149	45	57	65	89	78	49	47	54	62	106	96	87	109	119	55	85	181	66	69	62	79.05	32.3882	67.5	181	0.409718	0.592905
pveT_jg1115	0	0	0	0	0	0	5	3	1	6	27	323	16	159	32	8	3	0	3	0	29.3	77.664	3	323	2.65065	0.957145
pveT_jg11150	7	15	2	9	0	8	3	7	3	0	0	0	0	0	0	0	0	0	0	0	2.7	4.25626	0	15	1.57639	0.863158
pveT_jg11151	5	36	29	21	3	6	1	5	4	0	0	0	0	0	0	0	0	0	0	0	5.5	10.4755	0	36	1.90464	0.891813
pveT_jg11152	2	97	3	6	1	13	2	5	11	0	0	0	0	0	0	0	0	0	0	0	7	21.5187	0	97	3.07409	0.976668
pveT_jg11153	215	127	125	65	105	58	76	87	72	82	97	83	181	48	86	65	33	122	119	32	93.9	45.6784	84.5	215	0.486458	0.592901
pveT_jg11154	166	114	69	72	295	112	80	94	99	13	5	5	116	23	47	0	22	68	0	2	70.1	71.9458	68.5	295	1.02633	0.802498
pveT_jg11155	1264	1827	2655	1854	2398	2872	1514	1536	1582	817	455	203	1445	458	1233	253	1155	871	130	424	1247.3	812.63	1248.5	2872	0.651511	0.595477
pveT_jg11156	581	404	481	307	512	592	237	287	305	0	8	0	601	9	358	30	5	472	2	0	259.55	233.56	296	601	0.899866	0.598038
pveT_jg11157	1220	666	2208	865	791	925	1010	944	745	654	0	0	591	297	1424	1	701	324	0	151	675.85	556.29	683.5	2208	0.823097	0.73043
pveT_jg11158	52	31	283	26	12	1	17	37	17	182	169	131	54	147	4	101	168	23	179	47	84.05	80.074	49.5	283	0.952694	0.740004
pveT_jg11159	654	554	660	2258	2991	2314	885	842	870	908	851	949	741	831	1403	1931	2489	724	1130	662	1232.35	735.039	877.5	2991	0.596453	0.618927
pveT_jg1116	0	0	0	59	0	5	154	188	125	76	79	8	37	8	470	913	895	76	42	23	157.9	276.883	50.5	913	1.75353	0.870583
pveT_jg11160	82	342	364	287	174	119	283	234	280	364	459	265	96	213	229	234	489	66	197	96	243.65	120.441	234	489	0.49432	0.528146
pveT_jg11161	951	958	1319	1291	1440	511	844	1015	764	2726	2575	1972	2552	1742	673	1188	1242	1267	1933	1037	1400	649.345	1254.5	2726	0.463818	0.512028
pveT_jg11162	0	289	592	326	384	340	203	180	192	340	22	22	430	142	166	0	109	270	0	20	201.35	168.167	186	592	0.835197	0.694612
pveT_jg11169	678	643	1321	576	218	121	509	508	481	546	480	427	791	393	505	479	702	799	596	429	560.1	244.119	508.5	1321	0.435848	0.606319
pveT_jg1117	11	26	10	368	508	325	773	908	837	801	770	394	377	350	452	669	973	129	219	95	449.75	316.532	385.5	973	0.703795	0.566073
pveT_jg11171	0	0	0	0	0	2	0	0	0	16	0	0	0	10	0	0	21	0	0	18	3.35	6.88457	0	21	2.0551	0.884712
pveT_jg11173	567	243	575	179	269	143	266	318	254	505	325	358	229	417	110	256	418	221	568	398	330.95	141.277	293.5	575	0.426883	0.446773
pveT_jg11174	334	73	206	64	147	60	116	129	102	240	174	150	107	185	60	147	162	99	269	135	147.95	72.2689	141	334	0.488468	0.586354
pveT_jg11175	1675	2127	2725	3913	4302	2448	3443	5276	3898	4721	4410	7605	6310	5625	1977	3056	3803	5112	8537	4179	4257.1	1809.48	4046	8537	0.425049	0.527721
pveT_jg11176	132	125	63	58	12	35	72	97	76	146	144	76	77	41	179	155	312	263	178	144	119.25	75.4446	111	312	0.632659	0.650304
pveT_jg11177	14567	6229	2674	952	31	160	1623	2144	1991	1439	1016	621	943	872	2120	2640	4059	1313	1247	2537	2458.9	3180.08	1531	14567	1.29329	0.874948
pveT_jg11178	8	5	3	11	4	0	2	8	3	8	11	6	3	4	7	4	7	2	19	7	6.1	4.2414	5.5	19	0.695311	0.714681
pveT_jg11179	246	689	378	25	1	1	13	35	17	0	6	2	3	0	1	2	1	2	0	0	71.1	174.625	2	689	2.45605	0.944007
pveT_jg1118	726	588	994	1064	1220	725	615	807	606	2507	2047	1674	1307	1571	521	836	1559	339	1070	671	1072.35	560.531	915	2507	0.522713	0.602377
pveT_jg11180	24	58	46	2	1	3	20	17	16	9	5	5	4	2	0	3	7	0	4	0	11.3	15.7048	4.5	58	1.38981	0.84755
pveT_jg11181	1	0	1	0	0	0	0	0	0	8	1	0	0	15	0	0	14	0	1	5	2.3	4.63511	0	15	2.01526	0.891228
pveT_jg11183	1169	1444	1652	1030	87	41	1115	1022	1090	2010	1829	1314	2023	1555	885	972	1637	1738	1375	748	1236.8	544.558	1241.5	2023	0.440296	0.409085
pveT_jg11184	88	51	125	36	11	21	29	61	43	2834	1891	1465	903	1579	51	113	95	307	710	452	543.25	795.421	104	2834	1.46419	0.850852
pveT_jg11185	3196	3674	4135	2983	2680	2403	2553	2952	2760	7310	6090	6438	8838	5071	1883	3034	4022	4172	5979	2270	4122.15	1901.59	3435	8838	0.46131	0.561671
pveT_jg11186	361	296	419	1095	2054	1420	350	252	302	1900	2347	1271	214	1702	531	3229	1669	110	728	236	1024.3	885.242	629.5	3229	0.864241	0.718717
pveT_jg11187	1	2	3	27	3	2	3	0	0	341	303	354	298	251	14	4	26	8	0	3	82.15	136.105	3.5	354	1.65678	0.808356
pveT_jg11188	31	61	73	113	94	39	80	82	91	117	122	95	79	91	126	178	257	98	83	63	98.65	49.2558	91	257	0.499299	0.648577
pveT_jg11189	154	195	256	59	117	99	145	162	159	142	114	220	258	203	78	126	122	178	284	167	161.9	60.2503	156.5	284	0.372145	0.452557
pveT_jg11190	1372	1009	1014	1162	736	975	9343	15507	11617	8290	9315	12995	10685	8767	6507	30361	13465	6412	10253	3907	8184.6	7078.74	8528.5	30361	0.864886	0.768867
pveT_jg11191	7	9	97	27	8	4	0	3	0	0	25	53	4	2	1	22	0	6	59	0	16.35	25.6151	5	97	1.56667	0.875203
pveT_jg11192	0	8	3	25	44	5	56	22	34	289	223	757	364	686	71	160	270	156	317	186	183.8	218.143	113.5	757	1.18685	0.797052
pveT_jg11193	12	11	12	2	2	2	7	0	2	1	0	4	29	2	3	1	2	14	2	3	5.55	7.04478	2	29	1.26933	0.85118
pveT_jg11194	26	69	63	31	10	4	28	23	31	4	6	13	142	18	51	10	7	100	14	20	33.5	35.8116	21.5	142	1.069	0.804299
pveT_jg11195	3	14	41	2	0	4	4	5	16	6	4	7	39	6	4	5	3	16	12	1	9.6	11.399	5	41	1.18739	0.806162
pveT_jg11196	98	22	55	43	8	4	26	19	23	31	30	57	115	31	25	72	13	93	50	14	41.45	31.5102	30.5	115	0.760198	0.673227
pveT_jg11197	74	128	159	446	1462	834	18	63	52	725	594	132	117	117	4	69	7	5	16	9	251.55	380.371	95.5	1462	1.51211	0.871517
pveT_jg11198	185	617	3923	408	394	297	424	487	505	214	143	197	281	189	48	2016	104	68	561	238	564.95	893.734	289	3923	1.58197	0.901042
pveT_jg11199	5820	1079	144	3354	62	1136	36869	62464	47543	17163	13711	20044	35133	12860	31443	100615	71088	47434	72957	30040	30548	28864.6	25042	100615	0.944895	0.73304
pveT_jg1120	745	762	1097	1273	548	164	792	616	687	965	997	707	726	718	770	832	1513	754	886	520	803.6	282.463	758	1513	0.351497	0.493547
pveT_jg11200	33	93	127	17	13	8	24	21	21	8	8	376	168	145	0	9	10	50	119	27	63.85	90.2145	22.5	376	1.41291	0.87388
pveT_jg11201	494	325	744	138	210	109	124	190	210	351	235	2974	446	3005	108	630	259	213	878	408	602.55	843.641	292	3005	1.40012	0.841562
pveT_jg11202	853	681	726	802	1264	799	484	597	512	508	504	771	864	666	469	501	595	602	752	461	670.55	194.639	634	1264	0.290267	0.494212
pveT_jg11203	220	383	712	49	4	20	223	132	154	121	133	79	75	63	68	221	222	73	185	88	161.25	157.931	126.5	712	0.979415	0.814237
pveT_jg11204	1800	901	2765	806	95	683	500	755	463	5	1	4	23	75	1	30	0	28	147	60	457.1	714.911	85	2765	1.56401	0.878614
pveT_jg11205	0	0	2	0	2	14	6	0	12	1	5	2	17	1	0	4	0	5	0	0	3.55	5.0936	1.5	17	1.43482	0.832817
pveT_jg11206	4951	5378	5949	13969	17174	9206	4302	4883	3884	7013	7333	4382	6877	4574	4618	4847	5273	4360	5715	3264	6397.6	3462.78	5112	17174	0.541262	0.660509
pveT_jg11207	89	52	73	121	149	103	73	95	94	233	250	164	101	167	93	192	297	70	209	104	136.45	68.4862	103.5	297	0.501915	0.569024
pveT_jg11208	253	257	271	245	333	340	210	223	220	422	470	315	179	337	257	290	383	132	409	205	287.55	87.6383	264	470	0.304776	0.408623
pveT_jg11209	1132	1127	2586	536	521	296	832	832	847	1150	862	1473	1273	1240	691	941	1007	1111	2104	1331	1094.6	524.519	1059	2586	0.479188	0.607075
pveT_jg11210	885	694	697	1753	3025	1439	749	892	830	1592	1578	1274	1808	1705	155	438	511	456	1643	508	1131.6	686.186	888.5	3025	0.606386	0.65886
pveT_jg11212	0	0	0	0	0	0	0	0	0	44	156	180	45	67	0	0	0	0	2	0	24.7	52.8096	0	180	2.13804	0.908187
pveT_jg11213	0	0	0	0	0	0	0	0	1	2	14	53	93	43	6	0	0	15	0	0	11.35	24.271	0	93	2.13841	0.924165
pveT_jg11214	4467	1680	1200	1650	725	634	1141	1108	1219	12	15	23	3449	34	99	113	44	623	210	88	926.7	1193.6	628.5	4467	1.28801	0.834258
pveT_jg11215	0	0	1	0	0	0	0	0	0	5	49	448	139	162	2	3	4	4	4	0	41.05	106.389	1.5	448	2.5917	0.95618
pveT_jg11216	980	439	767	297	45	186	586	657	657	801	593	1653	621	1533	1229	1936	1680	992	1858	495	900.25	566.035	712	1936	0.628753	0.563152
pveT_jg11217	982	664	1400	338	481	472	858	859	733	949	940	770	785	808	1324	1013	1598	645	1404	569	879.6	337.246	833	1598	0.383408	0.473223
pveT_jg11218	70	259	228	44	40	56	7	22	17	174	254	0	0	2	0	2	0	0	0	0	58.75	90.9678	12	259	1.54839	0.813859
pveT_jg1122	595	503	682	311	424	261	472	435	429	657	549	736	531	617	297	583	664	670	1289	596	565.05	217.549	566	1289	0.385008	0.591197
pveT_jg11221	0	1	1	0	0	0	0	0	0	7	30	65	1	3	0	0	0	0	0	2	5.5	15.5343	0	65	2.82443	0.963563
pveT_jg11222	367	302	4053	638	1868	1076	13	14	11	20645	16109	53403	16723	60849	29	21	31	79	23	8672	9246.3	17632.1	502.5	60849	1.90693	0.892679
pveT_jg11223	0	0	0	0	0	0	0	0	0	5	0	18	5	11	0	1	0	0	0	4	2.2	4.67468	0	18	2.12485	0.923977
pveT_jg11224	3810	3400	3785	1182	1752	638	1886	2174	2255	1456	1398	2338	3174	2857	1450	2668	1817	4166	7736	2476	2620.9	1537.14	2296.5	7736	0.586494	0.696008
pveT_jg11225	20160	16422	24659	14701	2233	1279	21710	22729	22398	25656	25720	41400	46174	45062	17068	23755	25587	39190	43903	22362	25108.4	12686.3	23242	46174	0.505262	0.480234
pveT_jg11226	14	0	2	0	1	0	0	3	3	3865	3289	236	197	205	2	4	3	2	1	1	391.4	1096.13	2.5	3865	2.80055	0.946034
pveT_jg11228	201	291	244	225	187	87	141	196	198	661	1004	629	956	542	369	681	593	653	940	309	455.35	293.235	339	1004	0.643977	0.575225
pveT_jg11229	19	25	118	60	47	26	29	23	36	73	6	0	0	21	1	6	14	0	1	21	26.3	29.6543	21	118	1.12754	0.81802
pveT_jg1123	1097	903	1050	1349	2037	413	793	759	784	1577	1416	1670	1548	1753	713	1100	1254	1069	1412	883	1179	412.763	1098.5	2037	0.350096	0.443376
pveT_jg11230	344	434	615	1931	954	250	1391	1388	1459	1672	552	913	1134	1097	1907	3515	3372	734	2303	701	1333.3	916	1115.5	3515	0.687017	0.65335
pveT_jg11231	40	105	157	28	16	72	26	80	39	25	11	9	6	1	38	8	16	0	4	1	34.1	40.7068	20.5	157	1.19375	0.824003
pveT_jg11232	86	88	30	88	51	25	36	32	45	396	232	453	94	869	4	67	154	14	87	278	156.45	209.629	86.5	869	1.33991	0.863122
pveT_jg11233	18	121	147	34	70	14	16	17	14	94	107	153	53	152	7	11	18	12	13	15	54.3	53.9182	18	153	0.992968	0.679051
pveT_jg11234	0	3	1	11	2	0	5	3	1	1888	3730	26728	20268	14556	1	4	0	125	21	9	3367.8	7704.09	4.5	26728	2.28757	0.919997
pveT_jg11235	284	431	448	622	1043	616	290	356	278	668	722	458	310	324	328	409	578	199	411	296	453.55	202.447	410	1043	0.446361	0.594893
pveT_jg11236	2068	2136	3328	2212	1653	409	1770	2071	1900	3808	3410	2765	3151	2316	1440	2589	2795	3545	4357	2027	2487.5	926.247	2264	4357	0.372361	0.451663
pveT_jg11237	2875	3826	2777	1225	695	411	1401	1896	1285	1411	1042	795	1612	1117	765	1145	1300	3332	1714	1730	1617.7	912.258	1350.5	3826	0.563923	0.60756
pveT_jg11238	485	191	248	1060	581	212	1169	1490	1375	1158	1391	1380	2153	1200	2134	3442	4225	1538	1882	845	1407.95	1020.81	1287.5	4225	0.725035	0.70185
pveT_jg11239	244	271	267	69	103	98	321	333	421	245	325	835	235	371	192	249	477	59	284	171	278.5	172.395	258	835	0.619012	0.701544
pveT_jg1124	2160	1975	1607	2549	436	148	1408	1625	1289	2359	2135	2562	2840	2072	982	846	1145	2598	2487	1416	1731.95	765.242	1800	2840	0.441838	0.410693
pveT_jg11241	24	20	20	23	35	35	22	17	21	28	40	53	35	34	18	27	33	14	60	28	29.35	11.7799	27.5	60	0.401359	0.537719
pveT_jg11242	44	49	44	44	3	23	68	82	60	39	43	15	23	17	126	83	260	10	7	7	52.35	57.9748	43.5	260	1.10745	0.840688
pveT_jg11244	1086	1510	1431	703	1358	1097	1110	1236	1408	1631	1947	2113	1319	1254	1107	2168	2009	1116	2177	538	1415.9	467.909	1338.5	2177	0.330468	0.36801
pveT_jg11245	3772	1779	3148	1112	729	662	915	955	1039	558	168	98	141	153	354	274	566	181	298	171	853.65	995.447	562	3772	1.16611	0.814408
pveT_jg11246	814	1292	812	957	1335	1851	846	1183	890	1461	1248	835	894	736	1558	1049	1061	829	1127	791	1078.45	301.611	1003	1851	0.279671	0.439336
pveT_jg11247	92	0	6	11	1	0	1	1	1	105	92	135	7	175	0	33	38	6	42	51	39.85	52.4086	9	175	1.31515	0.812932
pveT_jg11248	21	21	23	38	22	27	21	21	25	28	26	47	43	36	27	37	78	19	17	16	29.65	14.317	25.5	78	0.482867	0.652497
pveT_jg11249	589	686	857	272	46	109	1716	1850	1513	960	781	2405	1490	2168	1670	4755	2600	736	1733	1157	1404.65	1078.84	1323.5	4755	0.768047	0.741679
pveT_jg1125	2068	1742	2722	2453	1645	381	1960	2049	2035	3351	3258	3355	3489	3235	1648	2621	3574	2703	3654	1656	2479.95	866.465	2537	3654	0.349388	0.338216
pveT_jg11250	24366	12834	17123	7529	3404	1732	13684	12615	13334	17822	20877	23436	20021	20037	14132	22669	16372	16283	24149	10412	15641.5	6477.93	16327.5	24366	0.414149	0.376904
pveT_jg11251	68	162	233	18	2	11	57	65	102	68	127	44	75	16	130	107	93	93	98	30	79.95	56.3658	71.5	233	0.705013	0.691439
pveT_jg11252	1020	430	805	221	463	371	251	294	326	606	484	609	771	617	161	314	310	681	786	319	491.95	234.075	446.5	1020	0.475811	0.544943
pveT_jg11253	1	0	3	2	2	1	1	0	0	878	928	647	385	426	1	0	0	4	1	3	164.15	311.323	1.5	928	1.89658	0.866436
pveT_jg11254	0	0	0	0	0	0	0	0	0	29	13	10	18	9	0	0	0	0	0	0	3.95	7.95696	0	29	2.01442	0.909256
pveT_jg11255	2	14	26	3	7	6	7	13	12	13	17	25	43	14	11	6	7	21	24	5	13.8	9.99789	12.5	43	0.724485	0.71481
pveT_jg11257	15436	8017	8294	13687	15032	9111	15894	17797	16420	25059	25312	20555	16608	21360	3132	15178	9150	5601	22012	9748	14670.1	6326.23	15307	25312	0.431231	0.442555
pveT_jg11258	0	0	0	0	0	0	0	0	0	2552	1850	2810	1271	1434	0	1	0	9	1	2	496.5	933.949	0	2810	1.88106	0.866642
pveT_jg11259	384	746	443	1305	781	510	631	690	523	1886	2547	872	1100	422	1822	1807	4175	532	448	601	1111.25	945.258	718	4175	0.850625	0.772455
pveT_jg11260	0	1	0	0	0	0	1	0	0	1	4	1	0	0	0	1	0	0	13	1	1.15	2.94288	0	13	2.55902	0.959514
pveT_jg11261	6	1	4	39	3	20	395	504	449	414	463	202	492	119	434	1173	674	198	203	105	294.9	296.213	202.5	1173	1.00445	0.787993
pveT_jg11262	1510	726	209	2301	397	612	13132	20917	18700	6146	5721	7577	9886	5734	13342	29687	17661	9088	8920	5411	8883.85	7983.81	6861.5	29687	0.898688	0.737631
pveT_jg11263	28	50	82	53	51	90	58	28	39	127	320	238	26	79	34	181	46	30	262	32	92.7	87.6633	52	320	0.945667	0.747697
pveT_jg11264	4378	3716	6210	6174	2851	628	3173	3347	2929	7256	6993	5992	8030	5608	3251	5777	7029	6782	10942	4887	5297.65	2329.1	5692.5	10942	0.439648	0.542992
pveT_jg11265	5023	4215	4105	6026	5561	1363	3370	3738	2980	4229	3846	5020	6573	4411	2005	4410	3385	5439	7645	4102	4372.3	1471.34	4222	7645	0.336514	0.450614
pveT_jg11266	21	4	171	215	96	45	9	8	4	89	50	127	138	103	14	73	24	14	111	19	66.75	62.1525	47.5	215	0.931124	0.725826
pveT_jg11267	140	241	169	46	30	108	189	146	160	351	335	95	71	57	517	264	653	102	172	82	196.4	161.4	153	653	0.82179	0.736036
pveT_jg11268	472	366	501	673	1076	420	353	351	379	668	682	629	688	693	511	570	810	383	613	288	556.3	192.628	540.5	1076	0.346267	0.508413
pveT_jg11269	5463	3816	4722	3979	3915	694	3277	3108	2975	5430	5464	3886	3940	3815	2795	4157	5183	3560	4798	2593	3878.5	1161.48	3900.5	5464	0.299467	0.305444
pveT_jg1127	175	307	453	337	344	126	224	175	166	349	347	230	299	189	246	346	376	191	360	119	267.95	95.2445	272.5	453	0.355456	0.429999
pveT_jg11270	23215	11505	10702	12548	17412	25097	8855	10087	8355	17601	14894	18735	10530	17347	4789	10695	13037	5907	17617	9664	13429.6	5426.82	12026.5	25097	0.404094	0.48936
pveT_jg11271	18	41	49	24	7	21	39	44	31	102	125	114	83	84	101	115	127	41	120	41	66.35	41.1228	46.5	127	0.619785	0.502694
pveT_jg11272	3	0	0	4	2	0	0	0	0	1	3	0	0	0	0	0	0	0	0	0	0.65	1.26803	0	4	1.95081	0.881579
pveT_jg11273	3	83	56	70	73	8	44	105	28	139	59	85	9	131	844	0	25	1	0	9	88.6	183.157	50	844	2.06724	0.94213
pveT_jg11275	1905	1934	1862	1638	2386	639	1164	1111	1227	1741	1892	1828	1630	1760	645	889	1426	1131	1447	1037	1464.6	470.691	1538.5	2386	0.321379	0.406494
pveT_jg11276	12	1	0	4	3	0	5	8	4	4	13	9	0	19	2	13	6	0	10	0	5.65	5.48946	4	19	0.971586	0.739612
pveT_jg11277	529	437	414	854	1294	981	884	1193	1092	1358	1120	1400	809	1093	1008	2234	3155	550	750	487	1082.1	647.155	994.5	3155	0.598055	0.691601
pveT_jg11278	36	116	38	14	2	8	104	131	81	38	63	123	51	26	75	56	140	35	8	11	57.8	44.5865	44.5	140	0.771393	0.618045
pveT_jg11279	840	779	1016	1370	1973	1138	959	938	896	1253	1332	846	753	700	974	930	1687	560	918	535	1019.85	357.541	934	1973	0.350582	0.508523
pveT_jg1128	335	369	2081	578	336	116	390	539	86	1727	3652	1168	1344	886	741	1555	2522	501	1443	461	1041.5	916.041	659.5	3652	0.87954	0.752436
pveT_jg11280	0	0	0	14264	20551	8131	0	2	9	0	0	0	0	0	0	0	0	0	0	0	2147.85	5617.89	0	20551	2.61559	0.942618
pveT_jg11281	113	93	95	96	123	123	122	109	125	281	253	208	232	218	183	178	356	179	128	93	165.4	73.172	126.5	356	0.442394	0.563572
pveT_jg11282	32	38	19	5	3	2	28	21	20	89	80	281	127	151	44	48	90	230	735	385	121.4	177.057	46	735	1.45846	0.878768
pveT_jg11283	1449	1136	1673	1856	2752	717	1061	1278	1087	1312	1061	1852	2821	1768	1082	1204	1543	2354	2990	1204	1610	653.452	1380.5	2990	0.405871	0.48583
pveT_jg11284	2235	1422	2191	2792	867	445	839	1345	923	4053	3913	1237	1746	1332	909	982	2111	654	827	588	1570.55	1035.95	1284.5	4053	0.65961	0.644734
pveT_jg11285	311	182	441	761	402	314	2331	1778	2452	998	1285	1265	2545	821	1333	2958	2012	2211	3761	868	1451.45	1010.39	1275	3761	0.696128	0.646399
pveT_jg11286	1044	1348	1506	1262	2095	1338	836	986	804	908	934	1892	2378	1498	647	846	800	1822	2168	999	1305.55	520.267	1153	2378	0.398504	0.474724
pveT_jg11287	411	776	843	7983	6561	1596	345	347	374	557	558	608	839	485	284	456	518	178	319	170	1210.4	2109.27	501.5	7983	1.74263	0.893029
pveT_jg11288	1624	1147	1337	1393	2618	1194	458	574	537	2039	1787	2595	2457	2331	298	524	280	1503	1749	955	1370	777.219	1365	2618	0.567313	0.501789
pveT_jg1129	0	0	9	6	0	9	60	47	45	332	331	157	93	111	107	288	369	12	51	24	102.55	125.022	49	369	1.21914	0.760091
pveT_jg11290	5	3	0	1	0	2	1	0	11	17	37	8	0	1	0	9	13	0	1	0	5.45	9.0057	1	37	1.65242	0.897582
pveT_jg11291	12959	8111	9338	10193	9942	1961	5037	5522	4651	8599	8047	11280	14995	10606	3221	4783	6264	10638	13769	7085	8350.05	3548.53	8355	14995	0.424971	0.466468
pveT_jg11292	134	261	126	187	183	284	106	136	128	159	170	181	157	92	81	98	118	139	150	48	146.9	56.1295	137.5	284	0.382093	0.508154
pveT_jg11293	0	1	2	0	2	5	80	111	86	11	3	62	43	48	0	6	1	9	5	1	23.8	34.863	5	111	1.46483	0.826932
pveT_jg11295	431	323	431	1014	309	125	496	658	557	1827	1706	1445	1042	1120	734	732	1343	488	1043	565	819.45	479.825	695	1827	0.585546	0.580503
pveT_jg11296	0	0	0	23	71	26	0	0	0	1348	2879	527	4	39	0	0	0	0	0	0	245.85	695.187	0	2879	2.82769	0.962743
pveT_jg11298	227	184	143	511	825	517	252	340	273	226	393	483	251	286	131	415	332	462	301	210	338.1	164.419	293.5	825	0.486302	0.621244
pveT_jg11299	775	2020	3883	3088	4580	4823	1404	1903	2077	217	102	178	132	260	96	1836	94	151	330	674	1431.15	1566.49	724.5	4823	1.09457	0.74028
pveT_jg1130	2316	1692	1367	1469	912	300	1774	1767	1673	2486	2508	2652	2482	2519	1350	2066	1938	2021	2695	1340	1866.35	631.497	1856	2695	0.338359	0.32366
pveT_jg11300	963	727	851	1126	533	171	1052	1383	1234	2776	3044	1456	1581	1514	1008	2172	2284	841	1650	952	1365.9	731.257	1180	3044	0.535366	0.580296
pveT_jg11301	4	29	24	75	6	2	62	28	53	11	1	0	12	3	10	1	5	54	0	3	19.15	23.5378	8	75	1.22913	0.78386
pveT_jg11302	0	0	1	2	3	0	1	1	1	1	9	8	2	3	9	0	1	0	0	0	2.1	2.98945	1	9	1.42355	0.807018
pveT_jg11303	5146	4767	5597	2239	3280	1866	4381	3896	4789	6380	5543	5725	4546	5094	3287	5210	6557	4717	7772	3144	4696.8	1454.48	4778	7772	0.309675	0.416502
pveT_jg11304	245	611	400	9	0	1	58	40	50	1	0	1	0	0	2	12	1	2	7	4	72.2	161.71	3	611	2.23976	0.928245
pveT_jg11305	346	115	76	601	434	1043	1667	2200	1993	1431	836	768	764	843	2563	3430	7414	827	1082	784	1460.85	1639.75	839.5	7414	1.12246	0.845222
pveT_jg11307	0	6	0	253	273	206	250	260	134	518	328	264	368	338	99	230	374	42	449	261	232.65	147.947	256.5	518	0.635923	0.579862
pveT_jg11308	0	0	0	0	0	0	0	0	0	10	3	9	30	3	4	0	0	17	0	0	3.8	7.66125	0	30	2.01612	0.919298
pveT_jg11309	8	8	2	9	12	4	0	5	8	17	13	4	2	7	10	9	5	3	22	3	7.55	5.41416	7.5	22	0.717108	0.691388
pveT_jg1131	501	466	364	443	468	208	407	330	343	1831	1877	980	637	888	456	744	851	472	951	550	688.35	454.257	486.5	1877	0.659921	0.666601
pveT_jg11310	3	39	18	1456	829	381	1024	1126	805	614	529	396	1652	341	387	263	329	952	654	440	611.9	455.613	484.5	1652	0.744587	0.662737
pveT_jg11311	2385	2020	3722	2037	2111	854	1359	2605	2228	2180	2073	2463	2526	2630	1107	1735	2207	2161	3633	1629	2183.25	698.293	2170.5	3722	0.319841	0.435179
pveT_jg11312	1258	1839	603	634	280	130	1949	1643	1367	2626	1853	796	735	646	3407	2051	3404	1684	2689	1254	1542.4	961.724	1505	3407	0.623524	0.576089
pveT_jg11313	1	22	238	0	0	2	169	164	153	455	125	281	1234	558	172	2908	85	249	700	434	397.5	662.739	170.5	2908	1.66727	0.908745
pveT_jg11314	19	22	29	11263	13751	21680	0	4	5	263	293	1519	2199	1003	6	14	9	40	596	202	2645.85	5869.91	121	21680	2.21853	0.924167
pveT_jg11315	0	0	0	0	0	0	0	0	0	5	4	0	0	2	0	0	0	2	0	1	0.7	1.45457	0	5	2.07796	0.905263
pveT_jg11316	11	0	0	2	2	0	1	2	0	100	126	185	42	461	0	20	1	16	834	195	99.9	206.367	6.5	834	2.06573	0.926543
pveT_jg11317	0	0	0	6755	338	556	413	1866	340	72	0	0	31	61	1492	0	17	0	0	10	597.55	1537.54	24	6755	2.57307	0.959515
pveT_jg11318	566	626	812	491	679	376	634	715	575	1509	1070	748	506	818	591	685	1691	366	852	375	734.25	345.005	656.5	1691	0.469874	0.595568
pveT_jg11319	1979	1454	1694	3240	5414	1522	1411	1583	1461	2615	2174	2687	2646	3104	1235	1582	2472	1479	2109	1271	2156.6	985.383	1836.5	5414	0.456915	0.633329
pveT_jg1132	0	6	0	2574	3374	4585	17	1013	27	238	96	83	110	68	69	8	60	3	1	13	617.25	1308.61	64	4585	2.12007	0.910922
pveT_jg11320	0	1	1	0	0	0	9	10	8	587	788	3085	1807	1685	0	2	3	23	9	5	401.15	838.849	6.5	3085	2.09111	0.915755
pveT_jg11321	1	7	7	1	0	0	9	20	12	31	47	78	35	42	9	176	127	7	45	19	33.65	45.8502	15.5	176	1.36256	0.851376
pveT_jg11322	586	656	1011	747	910	263	549	593	539	1010	930	977	852	907	467	909	1151	688	1092	439	763.8	245.236	799.5	1151	0.321074	0.354109
pveT_jg11323	34	203	79	735	270	177	1257	1244	1303	2801	1932	3349	7211	4571	1131	1632	1691	3072	1776	1774	1812.1	1748.25	1467.5	7211	0.964767	0.788109
pveT_jg11324	1980	2219	3227	2374	2231	689	1877	1930	1883	2957	2586	3438	2572	3255	1187	2442	2924	1901	4462	1759	2394.65	841.469	2302.5	4462	0.351395	0.487709
pveT_jg11325	12	21	29	121039	55941	21739	9	6239	105	33	73	20	54	63	21	3	33	31	2	1	10273.4	29182.3	32	121039	2.84057	0.963288
pveT_jg11326	1159	2262	1598	633	275	121	99	293	146	281	665	1544	1865	1564	95	72	216	364	370	158	689	700.064	328.5	2262	1.01606	0.732002
pveT_jg11327	114	76	18	592	576	258	3	3	5	32	31	4	6	8	0	5	6	5	69	5	90.8	179.183	7	592	1.97338	0.891181
pveT_jg11328	936	917	1307	1323	1303	643	974	1076	1065	1428	1654	1504	981	1175	1306	2119	2471	960	1810	776	1286.4	453.78	1239	2471	0.352752	0.504633
pveT_jg11329	306	403	261	164	123	215	263	326	281	390	349	438	263	369	229	332	310	248	380	325	298.75	80.5114	308	438	0.269494	0.334655
pveT_jg11330	68	138	138	40	54	58	53	100	91	201	172	166	158	149	87	147	166	85	200	85	117.8	51.317	119	201	0.435628	0.435716
pveT_jg11331	5981	5539	5203	7033	9506	11622	4351	5069	4346	10202	9435	5461	3517	5719	4857	9236	15006	2154	6613	4003	6742.65	3155.09	5629	15006	0.467931	0.579652
pveT_jg11332	1397	1187	1597	1184	1367	1183	1081	1780	1137	2548	1232	2628	3632	3126	925	2137	2484	1804	2366	2079	1843.7	756.489	1688.5	3632	0.41031	0.518288
pveT_jg11333	0	7	8	0	0	0	0	6	3	0	0	0	0	2	0	0	0	0	0	0	1.3	2.59757	0	8	1.99813	0.881579
pveT_jg11334	2077	1205	1928	1902	2572	580	974	1030	1023	1578	1645	1549	1246	1281	1003	1568	2288	1070	2415	1129	1503.15	545.776	1415	2572	0.363088	0.437444
pveT_jg11335	297	448	336	396	411	182	350	371	331	584	562	555	372	537	179	487	544	303	612	406	413.15	126.601	401	612	0.306428	0.342019
pveT_jg11336	364	546	1185	1614	1230	889	871	825	815	898	770	666	751	469	985	771	1262	546	1097	357	845.55	321.227	820	1614	0.379904	0.501174
pveT_jg11337	2290	3044	3773	2364	3721	3647	1695	1692	1771	3737	3169	3085	3046	2790	1437	1773	1676	1387	3351	1703	2557.55	864.183	2577	3773	0.337895	0.339099
pveT_jg11338	1	8	0	24	69	146	15	5	4	810	922	171	21	84	4	19	16	4	1	10	116.7	261.401	15.5	922	2.23994	0.919397
pveT_jg11339	2	1	1	120	7	50	1074	1347	1337	1026	516	325	624	593	1432	2465	2896	419	271	383	744.45	819.603	467.5	2896	1.10095	0.782041
pveT_jg1134	0	0	0	0	1	0	0	0	0	3	0	0	0	0	0	1	0	1	2	0	0.4	0.820783	0	3	2.05196	0.912281
pveT_jg11340	118	108	131	118	176	161	103	99	126	308	185	153	153	179	91	122	209	79	165	101	144.25	52.3931	128.5	308	0.363211	0.559638
pveT_jg11341	1	3	13	25	3	28	11	20	11	252	141	40	58	40	25	8	21	0	1	4	35.25	60.0367	16.5	252	1.70317	0.905388
pveT_jg11342	513	343	331	485	481	201	291	331	328	845	543	533	487	644	200	276	414	376	497	273	419.6	157.824	395	845	0.376131	0.529928
pveT_jg11343	403	387	355	777	503	416	946	872	927	1287	1032	1975	1884	2942	1077	1736	2048	807	1876	390	1132	720.805	936.5	2942	0.636754	0.647608
pveT_jg11344	150	198	338	34	10	27	56	86	50	0	1	2	5	63	12	4	5	3	22	2	53.4	85.4138	17	338	1.59951	0.886328
pveT_jg11345	480	429	395	374	1135	1082	138	189	155	1915	1215	671	174	477	436	733	1621	232	1184	575	680.5	511.926	478.5	1915	0.75228	0.678576
pveT_jg11346	2	3	2	3	1	0	4	4	1	1	3	2	0	0	2	1	2	0	1	0	1.6	1.31389	1.5	4	0.821183	0.631579
pveT_jg11347	37	37	61	46	38	11	56	46	52	68	86	63	45	25	60	65	118	41	56	19	51.5	23.6387	49	118	0.459004	0.59322
pveT_jg11348	0	0	0	818	1455	600	0	2	0	12	29	13	58	6	9	2	14	0	0	0	150.9	376.659	4	1455	2.49608	0.943462
pveT_jg11349	0	0	2	52	127	55	1	7	3	1	3	0	0	4	12	0	7	0	0	0	13.7	31.1078	1.5	127	2.27064	0.93908
pveT_jg1135	21	15	50	8	3	22	54	12	50	111	198	3880	3013	2629	11	187	20	20	51	61	520.8	1163.54	50	3880	2.23414	0.91134
pveT_jg11351	18	30	64	76	21	16	31	67	46	102	76	72	34	50	45	39	81	24	71	25	49.4	25.0482	45.5	102	0.507048	0.542828
pveT_jg11352	16	52	66	68	13	12	34	57	41	51	47	51	44	20	59	40	84	27	42	23	42.35	19.7011	43	84	0.465198	0.52193
pveT_jg11360	0	0	8	0	2	1	26	1	0	10	6	1	2	3	0	1	1	0	0	0	3.1	6.09486	1	26	1.96609	0.927126
pveT_jg11361	1161	1190	1239	1953	3097	1038	1111	1168	1161	1777	1488	1460	1858	1307	954	991	1580	1159	1303	769	1388.2	506.361	1214.5	3097	0.364761	0.5808
pveT_jg11362	935	1853	1544	1197	639	456	2211	1918	1943	1656	1476	702	438	681	2062	1814	3454	957	928	594	1372.9	762.889	1336.5	3454	0.555677	0.63423
pveT_jg11363	9	1	4	4	1	0	16	17	11	6	5	37	121	48	0	19	7	36	76	37	22.75	30.4836	10	121	1.33994	0.854719
pveT_jg11364	6	1	39	0	0	0	1	0	0	5	10	66	57	39	0	15	0	161	903	333	81.8	208.936	5.5	903	2.55423	0.957277
pveT_jg11365	622	620	1005	292	536	265	621	553	669	996	1120	1075	677	827	520	1408	1291	752	1295	468	780.6	332.595	673	1408	0.426077	0.469049
pveT_jg11366	0	0	0	4	0	3	3	5	4	2	0	2	1	4	0	1	0	0	0	2	1.55	1.73129	1	5	1.11696	0.726316
pveT_jg11367	340	344	263	847	19	224	4680	5791	6474	3449	5549	18854	9593	10588	22	5235	93	4245	6985	956	4227.55	4803.55	3847	18854	1.13625	0.816605
pveT_jg11368	2791	2419	3506	1404	1963	1376	1589	1640	1604	1997	2617	2664	3145	2111	742	1661	971	2979	4989	1638	2190.3	985.985	1980	4989	0.45016	0.590499
pveT_jg1137	230	275	386	423	513	658	191	209	203	810	838	738	864	605	177	242	316	224	273	182	417.85	245.493	295.5	864	0.587514	0.543555
pveT_jg11370	0	0	6	0	0	0	1	0	0	30	2	7495	20	20679	0	0	0	4	0	5894	1706.55	4921.97	0	20679	2.88416	0.965762
pveT_jg11371	63	87	411	185	427	277	71	100	52	407	814	715	513	248	115	294	136	184	674	296	303.45	230.32	262.5	814	0.759004	0.660222
pveT_jg11373	0	0	1	0	0	0	0	0	0	13	0	1825	32	4851	0	0	0	0	0	1846	428.4	1183.24	0	4851	2.762	0.959672
pveT_jg11374	0	0	0	0	0	64	0	0	21	172	303	210	28	179	0	0	118	0	168	52	65.75	92.1228	10.5	303	1.40111	0.824214
pveT_jg11375	0	0	0	0	0	0	0	0	0	6	0	33	18	375	0	0	0	0	0	98	26.5	85.1108	0	375	3.21173	0.978246
pveT_jg11376	122	113	283	176	377	289	69	75	64	527	275	304	308	419	97	132	246	99	372	306	232.65	134.104	260.5	527	0.57642	0.587936
pveT_jg11378	0	12	15	0	0	0	0	1	0	0	0	135	1649	4205	0	0	0	0	0	1608	381.25	1028.5	0	4205	2.69771	0.957194
pveT_jg1138	514	514	549	1043	2573	2959	381	373	361	658	639	656	437	567	350	490	714	226	512	301	740.85	717.869	514	2959	0.96898	0.789082
pveT_jg11380	0	1	8	0	0	0	2	0	1	4	72	503	265	39	0	0	2	0	0	21	45.9	123.189	1	503	2.68385	0.956576
pveT_jg11382	1678	2979	4915	4593	4514	6485	2276	3859	2173	7126	6320	3325	4926	2991	2376	3689	3303	3204	3749	1806	3814.35	1554.6	3507	7126	0.407566	0.489187
pveT_jg11383	3531	2962	3927	2796	6024	3890	1949	2555	2105	6202	7819	16779	15605	12037	1556	2287	2724	2152	2764	1371	5051.75	4582.69	2879	16779	0.907148	0.73571
pveT_jg11384	365	316	247	148	236	130	264	235	277	276	209	297	290	225	213	230	352	221	257	195	249.15	59.2073	241.5	365	0.237637	0.334102
pveT_jg11385	4	0	7	15	20	12	7	4	2	332	238	231	108	247	2	16	30	5	119	103	75.1	104.368	15.5	332	1.38972	0.814521
pveT_jg11386	108	89	227	348	824	526	124	142	133	979	1335	1427	1319	987	176	473	206	332	737	320	540.6	453.059	340	1427	0.838067	0.653856
pveT_jg11387	0	0	3	0	0	0	0	0	0	10	0	1192	780	3525	0	0	0	0	0	952	323.1	835.824	0	3525	2.58689	0.956148
pveT_jg11389	141	178	83	168	279	176	136	92	130	46	39	83	91	39	73	74	28	171	97	108	111.6	61.7699	94.5	279	0.553493	0.631579
pveT_jg1139	728	552	563	1227	691	562	2206	2790	2246	1912	2092	1956	1733	1665	2533	3571	4285	1010	1415	712	1722.45	1038.75	1699	4285	0.603067	0.629503
pveT_jg11390	0	99	127	125	124	38	51	44	42	172	138	208	6	220	38	142	172	3	298	137	109.2	81.2032	124.5	298	0.743619	0.666902
pveT_jg11391	0	0	4	0	0	0	0	0	0	19	0	1056	56	13106	0	0	0	0	1	3536	888.9	2987.57	0	13106	3.36098	0.981238
pveT_jg11392	62	19	169	73	123	38	14	10	2	166	191	226	378	231	15	16	31	103	84	221	108.6	102.185	78.5	378	0.940933	0.750209
pveT_jg11393	1165	1112	1757	887	1797	1424	800	885	901	1182	958	1270	1037	1092	547	1101	1266	965	2090	805	1152.05	375.033	1096.5	2090	0.325536	0.4724
pveT_jg11394	746	632	362	596	981	643	1039	1100	1086	924	686	945	850	1077	1067	776	1603	629	578	419	836.95	289.519	813	1603	0.345922	0.503037
pveT_jg11395	1531	1641	2106	2189	697	341	1545	1633	1508	6048	4568	3214	5839	3374	1702	2380	3195	2212	2437	1203	2468.15	1533.13	2147.5	6048	0.621166	0.623059
pveT_jg11396	1176	1449	1676	984	691	208	1480	1647	1688	4535	4666	5235	5066	3821	1526	3623	2503	1633	2190	750	2327.35	1572.03	1661.5	5235	0.675459	0.584658
pveT_jg11397	2148	1968	3305	3042	4220	2205	1654	2004	1520	4048	3741	2519	2519	2320	1780	2177	2969	2015	3328	1660	2557.1	817.238	2262.5	4220	0.319596	0.414792
pveT_jg11398	685	348	345	33	4	3	93	322	141	970	446	554	231	1149	269	220	1079	362	1122	1394	488.5	429.718	346.5	1394	0.879669	0.683757
pveT_jg11399	6	3	8	1	0	0	2	2	1	10	10	10	0	17	0	6	8	0	15	17	5.8	5.84538	4.5	17	1.00782	0.693498
pveT_jg114	1370	1184	2129	962	798	171	877	730	719	830	877	1290	1065	998	436	887	727	1078	1412	463	950.15	416.383	882	2129	0.438229	0.582853
pveT_jg1140	292	113	500	7151	17329	16379	2282	2604	2743	4364	3765	3651	5804	4513	2936	2766	5139	1291	726	1136	4274.2	4706.97	2851	17329	1.10125	0.793
pveT_jg11401	213	399	573	921	833	323	387	503	350	543	796	691	603	387	502	289	680	211	304	126	481.7	221.716	450.5	921	0.460278	0.502086
pveT_jg11402	68	74	66	82	76	97	61	95	89	36	114	126	67	24	13	82	6	39	184	10	70.45	43.1686	71	184	0.612754	0.6496
pveT_jg11403	1081	764	1254	1227	1281	496	680	902	692	1109	1352	1011	654	800	695	953	1649	456	821	334	910.55	335.74	861.5	1649	0.368723	0.471386
pveT_jg11404	4745	4123	7468	6402	4198	1769	7456	8587	7698	8485	7697	8946	10329	8691	5366	8039	10858	7101	8888	5086	7096.6	2276.56	7582.5	10858	0.320796	0.36465
pveT_jg11405	67	127	152	118	254	96	101	144	126	277	165	129	251	180	86	101	176	122	144	79	144.75	58.7455	128	277	0.405841	0.502565
pveT_jg11406	61	64	137	106	13	8	890	523	559	330	306	921	533	770	98	215	209	172	465	260	332	285.839	237.5	921	0.86096	0.673181
pveT_jg11407	936	1099	989	850	1013	838	738	757	730	1267	1211	1766	2029	2002	876	956	1293	3593	5928	4066	1646.85	1360.59	1056	5928	0.826178	0.760201
pveT_jg11408	3	1	5	357	93	179	2468	2883	3601	2515	2679	1933	2356	1570	2367	7398	4296	729	1258	486	1858.85	1847.12	1751.5	7398	0.993688	0.788143
pveT_jg11409	630	603	859	339	613	496	667	779	725	1159	872	851	718	1019	547	941	1287	523	762	564	747.7	232.427	721.5	1287	0.310856	0.441091
pveT_jg1141	1	1	0	2	0	0	0	1	3	6	1	0	0	2	4	0	18	1	0	0	2	4.09107	1	18	2.04553	0.935673
pveT_jg11410	2	27	10	492	272	422	248	375	262	574	403	320	176	341	509	533	1099	119	471	142	339.85	251.779	330.5	1099	0.740852	0.72712
pveT_jg11411	74	81	60	325	362	395	337	505	474	704	348	400	491	488	550	705	933	506	395	453	429.3	212.61	426.5	933	0.495249	0.568286
pveT_jg11412	49	48	114	105	88	27	79	68	71	75	103	102	111	130	48	119	127	91	159	79	89.65	32.9422	89.5	159	0.367453	0.459119
pveT_jg11413	8	3	3	21	48	52	1	1	0	3711	4294	2076	933	987	0	6	11	4	7	3	608.45	1276.63	7.5	4294	2.09817	0.903476
pveT_jg11414	1401	1867	1707	7229	2383	1339	2605	3850	3096	4018	3138	3704	9382	4108	1847	2883	2337	9045	7025	4423	3869.35	2431.89	3117	9382	0.628501	0.618502
pveT_jg11415	25	22	16	20	17	7	23	14	16	21	16	33	26	29	13	20	32	36	39	30	22.75	8.41599	21.5	39	0.369934	0.438596
pveT_jg11416	58	34	34	82	53	13	44	47	41	64	62	126	92	115	25	105	88	77	108	64	66.6	31.6899	63	126	0.475825	0.496241
pveT_jg11417	614	663	1341	554	772	398	750	903	939	1464	1373	1325	1328	1264	761	935	1156	716	1060	528	942.2	326.949	919	1464	0.347006	0.37518
pveT_jg11419	0	0	0	1	0	0	1	1	0	0	1	0	0	0	0	0	2	0	0	0	0.3	0.571241	0	2	1.90413	0.894737
pveT_jg11420	2035	1740	1522	1644	1618	703	8705	8998	10960	9086	8889	8357	6361	8199	5905	22739	13616	5684	10339	4246	7067.3	5265.98	7280	22739	0.74512	0.725473
pveT_jg11421	0	0	0	655	1194	1804	8	418	43	10	10	6	0	9	0	2	0	0	0	1	208	482.36	4	1804	2.31904	0.931264
pveT_jg11422	7356	5603	3974	1106	41	90	2054	2773	2112	6092	9251	7864	2762	5936	1917	3770	2666	14655	33547	14686	6412.75	7625.02	3872	33547	1.18904	0.851413
pveT_jg11423	1075	830	752	540	1118	1053	408	464	415	512	306	233	360	279	285	329	574	331	282	306	522.6	287.577	411.5	1118	0.55028	0.560588
pveT_jg11424	97	34	44	27	39	3	603	305	443	415	378	2667	9353	1703	152	773	286	4086	3522	921	1292.55	2244.42	396.5	9353	1.73643	0.907162
pveT_jg11425	1013	1256	1037	874	662	651	954	1149	1014	2413	1976	1578	1177	1117	969	1525	1685	823	1478	716	1203.35	454.857	1077	2413	0.377993	0.52769
pveT_jg11426	84	132	110	53	72	85	68	113	93	456	548	250	213	191	98	96	116	47	119	75	150.95	131.586	104	548	0.87172	0.762678
pveT_jg11427	459	381	522	465	141	81	250	290	252	751	630	486	436	391	231	296	367	382	431	336	378.9	157.299	381.5	751	0.415145	0.52155
pveT_jg11428	216	51	70	652	123	381	1948	3009	2553	1492	1634	1037	1642	917	3153	4429	3894	1183	859	498	1487.05	1305.74	1110	4429	0.878076	0.699207
pveT_jg11429	98	160	103	63	38	46	147	103	77	1121	1112	375	116	562	149	101	317	10	56	21	238.75	328.564	103	1121	1.37619	0.828443
pveT_jg1143	0	0	1	1	0	1	0	0	0	2	3	1	0	0	2	1	2	0	0	1	0.75	0.910465	0.5	3	1.21395	0.789474
pveT_jg11430	91	104	171	63	99	63	60	76	79	359	238	163	160	217	71	84	104	90	116	65	123.65	75.8754	95	359	0.613631	0.690075
pveT_jg11431	38	2	23	15	3	3	6	3	5	242	72	4	6	4	13	5	37	4	2	17	25.2	53.9382	5.5	242	2.1404	0.943019
pveT_jg11432	14	48	51	44	20	16	78	92	38	58	46	31	44	27	37	36	36	38	33	9	39.8	20.1118	37.5	92	0.505321	0.597254
pveT_jg11433	94	115	150	8	0	0	60	66	44	85	103	198	66	75	62	129	155	27	52	43	76.6	53.2999	66	198	0.695822	0.645401
pveT_jg11434	952	802	274	200	420	416	228	475	296	205	108	1025	998	762	3	125	54	376	694	420	441.65	322.58	396	1025	0.730397	0.599076
pveT_jg11435	1213	1286	1073	883	1414	585	1247	1271	1280	1460	1294	1797	1701	1644	788	1360	1304	1337	1853	1139	1296.45	317.212	1290	1853	0.244677	0.316159
pveT_jg11436	174	331	401	120	43	20	292	217	280	298	234	255	276	134	342	295	461	840	860	510	319.15	219.501	286	860	0.687767	0.661995
pveT_jg11437	53	13	10	218	10	18	1203	1643	1825	926	1017	786	820	633	1333	2568	1991	581	749	427	841.2	738.957	767.5	2568	0.878456	0.707821
pveT_jg11439	0	0	0	3	0	0	2	1	1	46	60	0	3	0	1	0	2	11	1	2	6.65	16.2003	1	60	2.43614	0.935965
pveT_jg1144	1148	1317	1028	707	854	273	945	1011	1044	1335	1488	2081	1564	2065	601	1460	1261	1278	1651	926	1201.85	451.07	1204.5	2081	0.375313	0.4447
pveT_jg11440	809	779	936	151	91	60	556	564	660	651	600	392	532	500	633	503	1482	485	363	317	553.2	316.421	544	1482	0.571983	0.659706
pveT_jg11441	114	38	139	118	124	105	50	47	43	595	428	287	183	166	55	108	176	34	110	29	147.45	142.57	112	595	0.966905	0.791774
pveT_jg11442	64	34	34	871	131	234	6126	8080	7333	2868	1889	1630	3818	1573	4331	7910	7701	3044	2826	927	3071.2	2893.04	2357.5	8080	0.941989	0.652527
pveT_jg11443	0	13	31	2	3	0	0	9	0	1	0	0	0	4	1	34	0	3	1	18	6	10.2905	1	34	1.71509	0.866873
pveT_jg11444	179	1104	395	1135	1284	401	179	207	213	45	148	597	606	448	4	444	22	1384	7222	567	829.2	1562.95	422.5	7222	1.88489	0.931773
pveT_jg11445	5201	7373	4434	1376	148	247	1735	1885	1657	1746	3136	6643	3556	2966	1542	3082	1827	14232	41003	9428	5660.85	8996.51	3024	41003	1.58925	0.907306
pveT_jg11446	1363	1936	912	315	37	77	383	391	345	376	701	1499	770	689	338	702	381	3367	9159	2433	1308.7	2033.3	695	9159	1.55368	0.902224
pveT_jg11447	0	234	23	82	22	38	49	17	47	0	0	0	333	0	24	0	0	200	0	0	53.45	92.6689	19.5	333	1.73375	0.883673
pveT_jg11448	110	1	143	1	1	1	0	0	0	1	2	0	0	1	0	1	1	1	1	1	13.3	39.0857	1	143	2.93878	0.954729
pveT_jg11449	378	555	648	12	3	7	92	130	88	2	0	0	3	5	1	1	2	0	1	0	96.4	194.437	3	648	2.01698	0.896036
pveT_jg1145	6	2	42	11	9	0	6	15	4	46	34	32	23	42	9	19	35	4	38	2	18.95	15.929	13	46	0.840582	0.618993
pveT_jg11450	302	389	391	371	454	442	184	240	228	475	517	570	506	521	173	352	326	292	660	308	385.05	132.551	380	660	0.344243	0.438517
pveT_jg11451	26	48	164	29	14	17	14	29	14	17	42	398	25	112	4	13	1	20	213	48	62.4	96.3668	25.5	398	1.54434	0.887596
pveT_jg11452	0	0	11	5	0	0	0	1	1	0	0	7	1	2	3	0	0	1	7	0	1.95	3.11997	0.5	11	1.59998	0.866029
pveT_jg11453	88	66	195	252	278	380	112	236	93	210	231	156	111	168	143	253	238	103	174	76	178.15	81.9366	171	380	0.45993	0.559141
pveT_jg11454	286	270	303	183	114	163	195	222	209	425	497	512	261	424	326	491	549	244	616	402	334.6	144.811	294.5	616	0.432789	0.480861
pveT_jg11455	962	937	1409	2317	1880	373	980	1023	1067	2038	2057	1828	1761	1997	1108	1835	2467	1043	2081	825	1499.4	589.716	1585	2467	0.393302	0.41286
pveT_jg11456	172	200	80	232	187	132	140	167	197	48	190	114	121	93	217	327	339	41	195	18	160.5	84.9003	169.5	339	0.528974	0.554262
pveT_jg11457	363	243	364	298	351	237	826	977	895	849	599	533	474	635	1081	1419	2389	454	512	244	687.15	512.714	522.5	2389	0.746146	0.749862
pveT_jg11458	670	1166	1132	1458	898	322	1010	1167	977	1629	1852	1107	1265	886	1187	1663	1671	1066	1296	528	1147.5	389.526	1149	1852	0.339456	0.400421
pveT_jg11459	150	167	308	121	187	124	121	172	136	316	279	143	96	209	140	171	264	87	213	58	173.1	72.3914	158.5	316	0.418206	0.476016
pveT_jg1146	1163	974	2763	1166	1003	215	698	745	661	1091	956	1239	1154	1224	483	723	755	949	1664	700	1016.3	519.302	965	2763	0.510973	0.665448
pveT_jg11461	4	3	1	1	10	8	2	2	0	1	0	0	11	6	0	0	0	0	0	0	2.45	3.53144	1	11	1.4414	0.818182
pveT_jg11462	0	0	1	5	5	5	0	0	0	0	0	0	1	0	0	0	0	0	1	0	0.9	1.8035	0	5	2.00389	0.863158
pveT_jg11463	3	0	7	1	8	7	1	1	4	2	0	4	2	5	0	0	0	4	17	2	3.4	4.08334	2	17	1.20098	0.842105
pveT_jg11465	274	322	559	354	100	35	221	193	189	526	575	1047	1235	854	294	350	286	743	784	335	463.8	322.417	342.5	1235	0.695163	0.657319
pveT_jg11466	55	117	118	22	25	89	318	175	354	502	470	459	241	461	342	664	447	161	302	206	276.4	183.563	271.5	664	0.66412	0.614458
pveT_jg11467	132	142	226	171	117	248	186	172	186	689	867	811	549	629	233	475	475	200	340	169	350.85	240.704	229.5	867	0.68606	0.626662
pveT_jg11468	12184	7968	14489	9672	2307	2004	12273	12148	11722	14470	14553	18020	20365	15769	8278	13857	15513	16146	17833	7909	12374	4865.49	13065	20365	0.393202	0.413041
pveT_jg11469	1	2	1	2	8	1	1	1	0	5	0	0	0	0	0	0	2	0	0	1	1.25	1.99671	1	8	1.59737	0.888158
pveT_jg11470	238	543	640	266	334	359	324	650	376	640	482	404	691	417	246	361	410	272	623	258	426.7	152.834	390	691	0.358176	0.40262
pveT_jg11471	3875	3342	6712	7771	3733	1287	3498	4051	3029	8082	8064	4891	4683	3849	3414	3546	5112	3939	5211	2730	4540.95	1837.21	3907	8082	0.404588	0.4612
pveT_jg11472	161	155	176	90	173	154	143	151	138	195	160	200	144	153	96	114	202	127	146	80	147.9	34.108	152	202	0.230616	0.281918
pveT_jg11473	1	1	3	25	15	9	6	19	14	20	27	37	32	20	13	39	35	12	25	9	18.1	11.8539	17	39	0.654914	0.564103
pveT_jg11474	58	126	111	155	109	61	105	165	106	192	145	117	117	131	198	84	201	82	102	73	121.9	42.9368	114	201	0.35223	0.414245
pveT_jg11475	711	551	980	740	1027	560	475	443	462	1093	1160	1133	863	886	468	735	837	744	1624	775	813.35	298.687	759.5	1624	0.36723	0.525441
pveT_jg11476	377	497	513	984	534	342	1293	1877	1408	1356	1421	1531	1756	1333	1153	2191	2402	1025	1151	558	1185.1	596.46	1223	2402	0.5033	0.533284
pveT_jg11477	2091	2195	2997	2967	6932	6222	1390	1823	1536	3963	3553	2762	2413	2513	1643	2303	3067	1693	3573	1808	2872.2	1464.89	2463	6932	0.510024	0.616485
pveT_jg11478	65	133	241	270	332	537	82	101	88	902	960	694	829	143	30	3	26	108	42	67	282.65	318.084	120.5	960	1.12536	0.742708
pveT_jg11479	33	63	92	9	2	0	6	3	3	562	34	78	47	430	11	33	53	2	18	511	99.5	176.414	33	562	1.77301	0.866267
pveT_jg1148	129	485	1103	446	946	463	310	348	387	648	534	302	477	353	182	206	228	417	429	166	427.95	245.191	402	1103	0.572944	0.644224
pveT_jg11480	409	634	3629	54	8	10	13	193	24	737	55	327	2313	1936	429	16322	837	21356	19407	4036	3636.45	6787.56	531.5	21356	1.86653	0.873392
pveT_jg11481	0	0	2	0	0	0	3	0	0	4	1	12	4	14	11	33	19	0	0	9	5.6	8.617	1.5	33	1.53875	0.874003
pveT_jg11482	0	124	0	7	3	0	6	2	0	0	0	0	0	1	2	50	0	3	32	9	11.95	29.2331	1.5	124	2.44629	0.951188
pveT_jg11483	25	82	57	2	3	2	1	6	5	96	1	9	755	53	191	6	16	523	0	48	94.05	195.812	12.5	755	2.082	0.921506
pveT_jg11485	22	270	97	4	2	0	0	13	0	33	4	25	419	113	221	0	37	274	4	1	76.95	121.378	17.5	419	1.57736	0.859314
pveT_jg11486	950	972	1111	308	202	158	263	353	298	250	261	406	123	279	192	300	370	328	1129	485	436.9	322.558	304	1129	0.738288	0.645285
pveT_jg11487	0	2	1	135	107	112	245	262	209	16	21	13	11	5	599	392	1533	3	6	4	183.8	355.598	18.5	1533	1.9347	0.926426
pveT_jg11488	308	111	28	3070	8604	3635	12	48	64	117	121	40	11	32	19	62	107	1	230	8	831.4	2090.79	63	8604	2.51478	0.950916
pveT_jg11489	2	0	0	0	0	0	0	0	0	6	0	0	0	0	1	7	6	0	6	0	1.4	2.54227	0	7	1.81591	0.842105
pveT_jg11490	220	417	530	12	3	16	34	133	18	234	328	908	101	563	205	828	226	38	561	133	275.4	274.569	212.5	908	0.996983	0.733364
pveT_jg11491	1	53	3	312	49	114	573	457	305	340	480	130	25	41	105	185	416	0	57	0	182.3	187.484	109.5	573	1.02844	0.717737
pveT_jg11492	29	162	55	55	60	80	47	82	64	136	88	181	201	310	81	50	112	41	28	56	95.9	70.6868	72	310	0.737088	0.726995
pveT_jg11493	53	100	25	37	6	11	58	96	64	76	116	80	72	59	60	100	31	87	92	115	66.9	32.6382	68	116	0.487866	0.445554
pveT_jg11495	2	0	0	0	0	0	0	0	0	12	8	2	0	6	0	6	15	0	3	1	2.75	4.42332	0	15	1.60848	0.859649
pveT_jg11496	8	11	22	202	303	60	8	8	5	96	257	229	250	153	0	30	9	4	31	22	85.4	104.436	26	303	1.2229	0.755949
pveT_jg11497	0	0	0	0	0	0	0	0	0	1355	1443	212	459	316	0	0	0	0	0	1	189.3	432.682	0	1443	2.2857	0.914542
pveT_jg11498	27	5	6	28	13	12	222	378	402	586	516	1178	620	1045	171	1233	605	202	667	573	424.45	394.424	390	1233	0.92926	0.690272
pveT_jg11499	2	1	2	4	4	0	3	3	4	12	1	5	18	11	12	1	6	1	1	0	4.55	4.9148	3	18	1.08018	0.78655
pveT_jg115	393	231	1725	236	529	368	239	213	205	1770	1825	2467	1199	1377	287	342	366	329	1089	540	786.5	696.973	380.5	2467	0.886171	0.717044
pveT_jg1150	0	0	0	2	1	0	0	0	0	1	0	3	1	0	1	0	0	0	0	0	0.45	0.825578	0	3	1.83462	0.894737
pveT_jg11500	951	844	1385	1101	841	943	3998	4552	4482	6347	5696	3689	4573	2016	3391	8234	5609	4307	5290	2910	3557.95	2140.24	3843.5	8234	0.601537	0.597785
pveT_jg11502	131	67	51	248	144	292	94	178	173	70	28	35	59	42	90	101	131	30	40	10	100.7	75.9537	80	292	0.754257	0.689618
pveT_jg11503	0	1	2	6	4	6	3	9	2	16	13	21	13	19	4	6	3	0	11	2	7.05	6.38646	5	21	0.905881	0.699248
pveT_jg11504	584	501	889	649	904	483	753	738	780	1430	1170	1167	949	1065	528	990	1456	721	1096	571	871.2	292.969	834.5	1456	0.336282	0.422788
pveT_jg11505	0	2	0	2	0	0	0	0	0	17052	17662	20608	9499	11538	0	0	1	46	26	5	3822.05	7103.02	1.5	20608	1.85843	0.857406
pveT_jg11507	59	161	116	91	9	13	65	54	72	147	79	108	86	142	51	59	86	139	227	110	93.7	52.1244	86	227	0.556291	0.618131
pveT_jg11508	3	0	8	13	2	2	7	4	8	7	2	6	15	7	3	1	4	13	19	4	6.4	5.10315	5	19	0.797367	0.698061
pveT_jg11509	0	0	0	0	0	0	0	0	0	3	1	1	0	1	0	0	6	0	1	0	0.65	1.46089	0	6	2.24753	0.938596
pveT_jg1151	201	233	259	201	150	256	186	255	207	667	718	804	497	466	297	299	473	164	305	172	340.5	196.778	257.5	804	0.577909	0.606834
pveT_jg11510	0	24	11	53	66	30	21	46	33	277	1021	299	115	463	78	94	17	15	61	0	136.2	240.254	49.5	1021	1.76398	0.912212
pveT_jg11511	0	0	0	0	0	0	0	1	1	4	6	2	3	0	1	0	0	3	6	0	1.35	2.00722	0	6	1.48683	0.815789
pveT_jg11512	0	1	0	0	1	0	0	1	0	0	1	0	0	0	1	0	0	0	0	0	0.25	0.444262	0	1	1.77705	0.789474
pveT_jg11513	0	3	0	4	4	2	4	16	4	0	2	0	46	0	20	0	0	8	0	0	5.65	10.951	2	46	1.93822	0.923341
pveT_jg11515	1283	1193	6	23375	27324	22383	27	92	150	87	38	13	10	5	1	8	4	8	70	4	3804.05	8907.98	32.5	27324	2.34171	0.906084
pveT_jg11519	438	753	305	149	13	7	114	176	93	47	100	116	55	84	1	147	1	58	913	257	191.35	246.551	107	913	1.28848	0.832017
pveT_jg1152	0	6	0	2	0	1	8	3	6	3	0	0	5	0	0	0	0	10	0	1	2.25	3.10983	0.5	10	1.38215	0.815789
pveT_jg11520	1030	1576	1350	1695	866	530	1059	1569	1120	4197	3825	1999	1605	1563	1469	2133	2405	1006	1705	731	1671.65	929.798	1566	4197	0.556216	0.633372
pveT_jg11521	123	77	180	53	153	53	49	51	56	190	145	214	194	207	42	142	133	88	248	93	124.55	65.4092	128	248	0.525164	0.523981
pveT_jg11522	230	106	79	360	390	110	150	160	185	422	266	342	227	869	82	50	173	29	99	329	232.9	190.868	179	869	0.819529	0.770517
pveT_jg11523	1557	1689	1669	1806	2945	1438	1286	1575	1436	1904	1742	1600	2820	1843	792	1183	1412	1908	1638	862	1655.25	519.128	1619	2945	0.313625	0.460995
pveT_jg11524	3181	2647	2312	2255	160	256	1812	2556	1837	1189	1117	1892	992	1377	1825	3550	2402	4670	9822	6345	2609.85	2223.97	2073.5	9822	0.852146	0.772932
pveT_jg11525	36	410	260	31	2	1	13	18	12	4	6	6	1	2	7	4	8	2	10	4	41.85	103.597	6.5	410	2.47542	0.945186
pveT_jg11526	13968	12712	5296	323	13	61	1254	1278	1492	2	7	148	47	112	7	18	8	127	2179	293	1967.25	4089.61	137.5	13968	2.07885	0.904379
pveT_jg11527	14	109	32	150	31	79	116	111	229	38	15	59	34	81	6	69	28	86	269	144	85	70.8824	74	269	0.833911	0.720016
pveT_jg11528	462	777	1290	948	454	331	1053	1182	938	2475	2184	1747	1090	1137	1062	1210	1411	606	1996	726	1153.95	577.607	1076	2475	0.500548	0.56185
pveT_jg11529	17	24	5	26	30	57	0	0	2	28	4	75	14	30	0	19	0	0	4	0	16.75	20.5269	9.5	75	1.22549	0.817544
pveT_jg1153	0	0	0	4	0	0	0	0	0	61	106	345	29	150	0	16	0	1	11	1	36.2	83.1958	0.5	345	2.29823	0.942182
pveT_jg11530	2648	2488	4431	4014	5303	2376	2412	2407	2377	4488	4253	2967	3157	2921	2416	3668	5334	2587	4348	1960	3327.75	1056.62	2944	5334	0.317518	0.395921
pveT_jg11531	502	433	363	617	981	726	339	342	315	651	505	499	504	499	260	321	613	299	586	383	486.9	175.89	499	981	0.361244	0.530179
pveT_jg11533	0	1	1	2	0	2	0	0	0	0	0	0	0	0	0	3	3	0	0	0	0.6	1.0463	0	3	1.74383	0.842105
pveT_jg11535	5397	5422	7011	6354	7152	3383	4836	5621	4819	14984	12664	9680	9943	8390	5452	5620	9698	5843	8801	4602	7283.6	2936.42	6098.5	14984	0.403156	0.540956
pveT_jg11536	4326	3122	8135	57	7	18	887	1249	625	2097	3322	1324	2148	617	574	2661	1230	7848	5537	1759	2377.15	2414.99	1541.5	8135	1.01592	0.745039
pveT_jg11537	1330	1186	849	1255	1389	1238	2424	3076	2376	1609	1486	1498	2126	1307	2059	2023	3661	1740	2090	1028	1787.5	705.979	1553.5	3661	0.394953	0.538679
pveT_jg11538	204	349	363	326	562	367	255	281	297	315	293	477	589	320	246	249	343	320	292	166	330.7	106.19	317.5	589	0.321107	0.461621
pveT_jg11539	221	313	380	325	252	65	276	235	310	564	714	660	456	308	269	638	698	241	423	91	371.95	192.398	311.5	714	0.517268	0.504275
pveT_jg1154	0	0	0	1	0	0	1	0	0	16	0	18	29	27	0	0	0	0	0	4	4.8	9.47906	0	29	1.9748	0.878403
pveT_jg11540	112	162	301	311	203	298	187	345	146	310	324	379	54	349	127	249	292	1	31	16	209.85	122.418	226	379	0.583361	0.469796
pveT_jg11541	208	210	99	32	35	15	153	136	130	314	407	435	221	355	124	139	223	107	161	155	182.95	117.694	154	435	0.643314	0.609921
pveT_jg11542	1895	808	622	934	530	135	547	808	608	777	858	981	1167	1649	394	589	823	1362	1710	767	898.2	454.161	808	1895	0.505635	0.553701
pveT_jg11543	0	7	1	0	0	0	1	1	1	0	0	0	10	4	0	0	0	0	0	3	1.4	2.70282	0	10	1.93059	0.905263
pveT_jg11544	1	6	2	1	0	0	0	2	1	0	0	0	6	0	0	0	3	1	0	0	1.15	1.87153	0	6	1.62742	0.850877
pveT_jg11545	890	682	343	608	2091	862	161	223	237	3574	3227	398	815	415	127	83	222	168	390	237	787.65	1001.96	394	3574	1.27209	0.820649
pveT_jg11546	486	700	768	658	452	448	736	983	816	2309	2591	2546	2015	1995	1128	1597	1447	1125	2081	908	1289.45	724.699	1054	2591	0.562022	0.528774
pveT_jg11547	5465	2039	2377	815	547	426	2603	2028	2204	2095	2781	4443	2380	2272	1955	2542	2144	3529	3463	1921	2401.45	1190.58	2238	5465	0.495776	0.59008
pveT_jg11549	21	50	161	5	9	2	0	9	2	47	7	23	48	112	14	8	66	17	28	110	36.95	44.2332	19	161	1.19711	0.811049
pveT_jg1155	0	0	0	18	1	5	7	8	4	12	4	5	0	11	0	0	0	0	3	2	4	5.01577	2.5	18	1.25394	0.818713
pveT_jg11550	1360	1254	1519	1563	1258	3532	1552	2390	1667	3417	3377	3627	2786	2671	1549	2916	2041	1527	2953	1774	2236.65	842.178	1907.5	3627	0.376535	0.403509
pveT_jg11551	11	25	5	1	0	0	2	0	0	29	248	6355	4321	3218	0	0	0	32	1	1	712.45	1767.02	1.5	6355	2.48021	0.934623
pveT_jg11552	737	445	236	2047	743	2368	3025	4761	3999	2463	1753	1306	2191	1193	6418	4801	8710	1505	1474	1134	2565.45	2179.12	1900	8710	0.849409	0.742589
pveT_jg11553	0	0	0	3	0	15	33	8	14	0	1	1	7	2	5	3	9	2	0	1	5.2	8.00395	2	33	1.53922	0.886762
pveT_jg11554	28	44	50	86	85	17	87	69	92	166	200	189	67	135	119	168	194	53	126	51	101.3	57.5775	86.5	200	0.568386	0.519474
pveT_jg11555	67	88	103	68	76	132	62	69	68	115	165	191	119	127	47	113	106	74	150	70	100.5	38.5261	95.5	191	0.383345	0.49876
pveT_jg11556	7191	5506	4727	17600	13829	8944	7022	9897	7463	12534	10078	6906	12128	10014	7924	6393	10474	6749	7482	5004	8893.25	3245.95	7703	17600	0.364991	0.520739
pveT_jg11557	901	1133	796	1203	1407	839	735	669	752	1804	1618	1064	1143	992	785	706	860	518	1013	755	984.65	327.365	880.5	1804	0.332469	0.47809
pveT_jg11558	688	661	752	508	904	426	703	748	763	1051	951	892	1015	722	601	530	959	625	860	436	739.75	186.672	735	1051	0.252345	0.311733
pveT_jg11559	670	833	1179	243	239	184	298	242	358	124	270	770	864	247	173	450	43	1083	1049	255	478.7	358.108	284	1179	0.748085	0.62524
pveT_jg1156	0	2	0	4	22	29	3	0	2	16	6	27	2	58	0	0	16	0	2	9	9.9	14.7395	2.5	58	1.48884	0.872958
pveT_jg11560	0	0	0	5	2	0	3	6	4	431	468	4	0	21	30	29	59	0	2	2	53.3	136.448	3.5	468	2.56	0.932749
pveT_jg11561	187	60	91	442	15	236	229	535	253	11869	8893	267	495	882	126	308	2305	376	61	4739	1618.45	3223.21	287.5	11869	1.99154	0.909095
pveT_jg11562	0	1	0	183	8	41	1957	3076	2705	1610	1023	744	1297	555	1483	3125	3944	1008	1093	538	1219.55	1194.29	1015.5	3944	0.979291	0.72714
pveT_jg11563	657	564	687	391	749	802	591	590	624	309	314	240	148	107	510	381	780	257	707	197	480.25	224.33	537	802	0.467111	0.4223
pveT_jg11564	6	5	13	4	0	0	1	0	0	23	8	10	27	6	3	0	7	10	8	8	6.95	7.34471	6	27	1.05679	0.781676
pveT_jg11565	1788	2052	2408	1509	1540	470	2287	2074	2115	2233	2015	1314	2086	1164	2454	1864	3818	8390	8438	4315	2716.7	2118.04	2080	8438	0.779638	0.713726
pveT_jg11566	0	0	0	0	0	0	19	11	37	21	27	167	79	420	3	30	18	26	17	34	45.45	96.1334	18.5	420	2.11515	0.938722
pveT_jg11567	389	288	707	26	175	108	139	100	134	360	608	327	713	235	387	754	356	1210	3832	500	567.4	820.739	358	3832	1.44649	0.89677
pveT_jg11568	2259	2123	2489	2406	534	306	1611	1865	1597	2589	2447	2144	2248	2169	1204	1769	2587	2230	2817	1533	1946.35	665.183	2156.5	2817	0.341759	0.325337
pveT_jg11569	2278	1302	1897	1906	2589	3619	765	1245	774	1208	755	1387	2194	1339	562	406	1785	1114	1391	1388	1495.2	770.059	1363	3619	0.515021	0.617734
pveT_jg11570	4252	1478	2604	1790	3742	2651	174	523	340	761	632	1121	429	970	30	321	1040	508	1178	899	1272.15	1177.22	934.5	4252	0.925376	0.737696
pveT_jg11571	1115	865	1168	805	276	137	2065	2150	2791	1930	1523	1786	1429	2680	1130	1115	1504	1022	437	376	1315.2	753.856	1149	2791	0.573187	0.556601
pveT_jg11572	26	161	112	363	250	221	158	279	207	166	88	80	32	130	129	50	249	18	9	33	138.05	99.7389	129.5	363	0.722484	0.652313
pveT_jg11573	419	47	325	33	98	55	116	229	188	390	220	1234	989	1137	61	158	228	534	764	140	368.25	373.424	224	1234	1.01405	0.738506
pveT_jg11574	2919	2588	2338	2778	1719	1490	1899	2325	1872	4585	4467	3924	2357	2622	1664	2835	2149	2713	4633	2489	2718.3	961.329	2538.5	4633	0.353651	0.435026
pveT_jg11575	2375	2	42	17	2	1	31	28	25	349	240	870	4	1966	4	8	16	2	253	511	337.3	668.721	26.5	2375	1.98257	0.903136
pveT_jg11576	1048	877	853	663	518	167	660	660	704	711	912	1132	798	718	590	621	694	1043	1127	452	747.4	237.773	707.5	1132	0.318133	0.357634
pveT_jg11577	0	7	9	35	145	91	0	5	1	2501	1803	699	179	316	4	12	75	2	3	5	294.6	665.979	10.5	2501	2.26062	0.928639
pveT_jg11578	0	0	0	389	602	140	0	0	0	3	2	0	0	0	3	0	1	0	0	0	57	157.006	0	602	2.75449	0.952964
pveT_jg11579	9	112	304	2	5	0	10	19	15	192	1	19	22	337	79	387	80	83	72	82	91.5	119.384	47	387	1.30474	0.803754
pveT_jg1158	94	196	162	181	158	123	86	79	80	0	5	26	8	3	0	1	0	8	4	9	61.15	69.7879	17.5	196	1.14126	0.724221
pveT_jg11582	607	1781	3015	3864	1458	2456	488	800	416	474	314	939	67	708	29	1373	878	13	945	516	1057.05	1024.69	754	3864	0.969391	0.76467
pveT_jg11583	27	282	120	182	52	54	32	36	11	259	25	122	36	409	28	36	117	6	24	145	100.15	108.533	44	409	1.08371	0.794878
pveT_jg11584	3	20	82	0	2	0	0	1	2	50	1	15	4	29	4	295	19	13	58	60	32.9	66.3372	8.5	295	2.01633	0.935236
pveT_jg11585	2	4	9	133	1043	478	3	9	23	16	5	0	2	17	7	2	6	0	0	2	88.05	249.247	5.5	1043	2.83074	0.963768
pveT_jg11588	769	677	777	1186	540	279	1440	1730	1608	2215	2818	1550	1056	1221	2295	3064	4320	562	1171	390	1483.4	1028.15	1203.5	4320	0.693102	0.691179
pveT_jg11589	429	478	1782	276	409	570	234	486	269	2079	5212	797	2593	1441	447	494	629	532	365	355	993.85	1193.61	490	5212	1.20099	0.851911
pveT_jg1159	546	721	5574	333	518	188	490	692	585	550	262	1181	1153	1310	491	1515	668	943	1712	659	1004.55	1152.32	663.5	5574	1.14711	0.862926
pveT_jg11590	5591	3155	4811	2487	2997	2727	2699	2897	2919	3806	3000	4322	3582	3711	2436	2633	2714	2467	4187	2802	3297.15	864.655	2958	5591	0.262243	0.431869
pveT_jg11591	27	11	15	3	1	2	1	3	3	13	2	5	14	17	2	2	3	4	0	6	6.7	7.11633	3	27	1.06214	0.791423
pveT_jg11592	1131	1276	2158	1127	1396	2250	1400	1442	1234	3392	3859	1951	977	1759	2449	2816	3472	597	2416	904	1900.3	929.928	1600.5	3859	0.489358	0.534281
pveT_jg11594	484	500	389	322	457	210	439	441	446	567	684	1010	911	631	318	333	516	307	372	185	476.1	208.7	443.5	1010	0.438353	0.556436
pveT_jg11595	684	495	629	701	848	549	337	448	355	901	864	633	518	618	306	511	741	456	969	366	596.45	197.297	583.5	969	0.330786	0.404704
pveT_jg11596	1246	1116	1172	994	738	213	1057	1092	1121	1599	1232	1497	1341	1437	740	1116	1496	1083	1986	1046	1166.1	365.724	1118.5	1986	0.31363	0.434568
pveT_jg11597	11	29	31	12	3	7	7	5	4	0	0	10	7	4	0	0	3	9	9	8	7.95	8.43224	7	31	1.06066	0.782683
pveT_jg11598	1703	1420	1313	2209	1292	632	1057	1196	1132	1214	1354	1506	1034	1068	745	1224	827	1465	2716	1227	1316.7	475.424	1225.5	2716	0.361072	0.542322
pveT_jg11599	351	654	894	192	333	218	453	557	477	1520	1489	1935	3105	2478	113	769	501	1556	2408	924	1046.35	869.761	711.5	3105	0.831234	0.697907
pveT_jg116	6948	9050	17398	7364	10761	10277	4272	4294	2197	17500	19138	8522	3359	7861	5305	6840	7392	3274	13507	5672	8546.55	4932.56	7378	19138	0.57714	0.582553
pveT_jg1160	1496	1954	1461	1945	2012	1625	2522	2559	2514	3840	3323	4032	4053	4215	1955	2118	2369	1637	2412	1463	2475.25	921.964	2243.5	4215	0.372473	0.434476
pveT_jg11600	637	664	723	703	622	289	904	1149	1011	906	1063	1291	1337	882	672	712	769	973	1268	522	854.85	275.115	825.5	1337	0.321829	0.379601
pveT_jg11601	367	662	1668	791	270	155	3405	6312	5714	2210	1272	9833	19066	12234	525	2367	1472	11035	5291	4292	4447.05	5053.62	2288.5	19066	1.1364	0.80711
pveT_jg11602	67	49	63	74	92	78	127	110	143	241	158	134	135	205	95	107	348	174	328	170	144.9	82.4716	130.5	348	0.569162	0.614338
pveT_jg11603	7	7	3	10	8	1	4	2	4	258	426	1830	1316	900	9	6	4	33	22	15	243.25	510.811	8.5	1830	2.09994	0.912712
pveT_jg11604	3385	3293	6342	4340	3906	1726	2489	2735	2517	3928	3623	3327	3940	2592	1901	3328	3603	4077	10075	2757	3694.2	1805.38	3356.5	10075	0.488708	0.666663
pveT_jg11605	1950	1755	1250	389	115	70	1077	745	850	821	892	1633	767	1535	711	821	687	4958	7008	4826	1643	1817.74	871	7008	1.10635	0.805846
pveT_jg11606	0	0	0	0	0	2	0	0	0	958	1245	2478	1941	1172	1	0	0	11	5	0	390.65	750.345	0	2478	1.92076	0.886687
pveT_jg11607	149	246	298	262	322	292	499	669	660	1188	1129	863	679	669	307	1101	888	284	482	302	564.45	326.685	490.5	1188	0.578766	0.552499
pveT_jg11608	3350	5043	7877	2042	2427	3023	1447	1480	1646	2490	2125	873	1531	1249	210	1006	478	164	214	315	1949.5	1859.84	1505.5	7877	0.954008	0.792113
pveT_jg11609	1874	3592	3417	3402	2551	3350	1902	1793	1826	3586	4186	2423	1409	1901	2439	2702	3048	1747	3774	1729	2632.55	846.996	2495	4186	0.32174	0.390638
pveT_jg11610	0	0	0	1	3	0	1	0	1	238	174	390	325	534	0	0	1	0	2	43	85.65	159.761	1	534	1.86528	0.883797
pveT_jg11611	2118	1646	2362	1844	1643	711	1503	1900	1491	6221	4526	3113	3294	2997	1261	1765	2529	1791	3019	1661	2369.75	1257.57	1872	6221	0.530677	0.651655
pveT_jg11612	0	2	12	14	0	0	24	14	11	190	538	5046	2155	2718	10	0	0	75	0	2	540.55	1297.41	11.5	5046	2.40017	0.939869
pveT_jg11613	2	6	28	131	241	61	0	0	0	71	75	7	0	5	2	4	2	0	0	1	31.8	60.8394	3	241	1.91319	0.913737
pveT_jg11614	0	8	1	0	0	0	2	1	2	174	199	163	73	140	0	0	0	0	0	10	38.65	69.4613	1	199	1.79719	0.848188
pveT_jg11615	1516	1787	928	1110	1872	844	367	497	466	937	895	921	1306	828	570	687	1007	1147	3102	723	1075.5	626.46	924.5	3102	0.582483	0.687672
pveT_jg11617	1229	1261	1633	1323	2036	2046	1190	1128	1176	2444	2453	2183	1350	1642	1765	2382	2729	1021	2591	956	1726.9	582.984	1637.5	2729	0.33759	0.386531
pveT_jg11618	52	113	360	532	74	78	130	141	183	182	164	231	322	321	56	96	130	301	320	272	202.9	126.262	173	532	0.622289	0.651167
pveT_jg11619	4659	3648	9467	6200	1221	453	3131	1901	2708	5158	5003	6603	7541	7913	3135	4412	5951	5846	7086	3934	4798.5	2342.98	4831	9467	0.488273	0.519088
pveT_jg1162	0	0	9	0	3	0	0	0	0	15	3	0	28	21	0	0	26	3	0	0	5.4	9.32117	0	28	1.72614	0.849624
pveT_jg11620	958	831	1034	977	1526	1091	784	807	708	1054	934	1156	994	1017	736	1053	1583	642	1475	762	1006.1	265.583	985.5	1583	0.263973	0.383615
pveT_jg11621	87	115	70	277	993	553	179	136	147	344	379	706	601	492	178	227	304	1153	1698	645	464.2	418.314	324	1698	0.90115	0.764863
pveT_jg11622	189	57	35	163	269	171	58	59	83	147	64	82	37	107	18	75	176	52	246	173	113.05	73.203	82.5	269	0.647528	0.610252
pveT_jg11623	1865	1577	2165	2192	3075	1697	1375	1591	1283	2621	3124	3434	2254	2157	1452	2559	2453	1700	3645	1695	2195.7	700.236	2161	3645	0.318913	0.41854
pveT_jg11624	12	1	2	71	6	10	478	718	690	507	397	190	769	235	660	1514	1275	251	316	232	416.7	424.27	283.5	1514	1.01817	0.762915
pveT_jg11625	279	204	502	278	195	181	255	564	367	1041	834	606	704	826	439	894	1242	217	1321	590	576.95	353.853	533	1321	0.613317	0.592892
pveT_jg11626	6	43	15	8	1	2	7	5	11	37	44	32	27	45	6	5	0	13	58	48	20.65	18.955	12	58	0.917918	0.677858
pveT_jg11627	20	79	109	75	62	154	36	33	29	59	62	86	62	169	24	27	24	28	365	55	77.9	79.3413	60.5	365	1.0185	0.827974
pveT_jg11628	216	187	809	545	924	334	294	299	297	481	684	818	658	464	253	482	427	250	427	166	450.75	225.557	427	924	0.500404	0.539132
pveT_jg11629	1153	1143	1247	1328	1895	941	1005	961	1010	1920	1781	2114	1611	1786	711	1439	1548	1261	2125	1004	1399.15	424.944	1294.5	2125	0.303716	0.359554
pveT_jg11630	8	14	13	135	163	301	12	13	13	14	32	4	4	1	0	10	0	0	1	0	36.9	76.2364	11	301	2.06603	0.923588
pveT_jg11631	165	248	203	122	187	239	139	160	149	348	347	352	187	238	144	159	273	100	269	153	209.1	77.0932	187	352	0.36869	0.427333
pveT_jg11632	1942	1918	2310	1792	2273	2052	1721	1821	1892	3566	3614	2297	2012	1780	2505	2155	3309	1659	2052	1070	2187	641.518	2032	3614	0.293333	0.415635
pveT_jg11633	80	145	352	19	20	10	28	41	29	74	48	23	153	32	247	105	252	824	39	20	127.05	189.437	44.5	824	1.49104	0.89033
pveT_jg11635	5	1	585	1290	2345	1543	518	75	573	371	27	67	0	261	1	13	255	0	10	0	397	632.98	71	2345	1.59441	0.874425
pveT_jg11637	3	0	19	4	0	3	0	0	0	1	44	26	1	4	8	49	3	0	30	10	10.25	15.2138	3	49	1.48428	0.832438
pveT_jg11638	1515	1047	1624	1612	2057	700	1360	1096	1148	1860	2064	2102	953	1322	955	2060	2287	738	1948	861	1465.45	514.378	1437.5	2287	0.351003	0.378133
pveT_jg11639	97	59	49	687	190	281	1251	1387	1009	530	486	533	435	224	1859	2020	2564	492	552	221	746.3	715.118	511	2564	0.958217	0.746244
pveT_jg1164	766	589	1200	572	754	607	701	886	814	1114	1002	2977	2633	3037	348	660	1016	941	1446	942	1150.25	789.124	913.5	3037	0.686046	0.653952
pveT_jg11640	760	1166	2061	1379	1077	312	963	1163	1072	1732	1840	1682	1407	1583	955	1530	2444	1124	1869	1025	1357.2	495.58	1272.5	2444	0.365149	0.468085
pveT_jg11641	2696	2127	2402	2555	1923	324	2341	2710	2225	3151	3482	3546	3892	2612	1751	2788	3233	2691	3434	1609	2574.6	814.609	2651.5	3892	0.316402	0.356304
pveT_jg11642	749	629	395	470	479	309	528	669	553	870	830	828	488	556	447	710	808	292	976	324	595.5	202.158	554.5	976	0.339476	0.410375
pveT_jg11643	152	178	413	180	112	33	29	54	49	14	17	8	5	8	7	7	8	5	8	5	64.6	101.307	15.5	413	1.56822	0.887983
pveT_jg11644	59	169	168	73	58	39	42	117	73	195	228	172	29	146	102	166	331	16	65	33	114.05	81.4199	87.5	331	0.713897	0.689935
pveT_jg11645	18	161	251	86	12	5	18	45	11	282	101	54	196	157	2	0	0	5	274	4	84.1	99.6446	31.5	282	1.18483	0.738708
pveT_jg11647	7	23	27	7	0	3	7	4	5	11	10	20	10	19	4	39	7	10	8	4	11.25	9.6566	7.5	39	0.858365	0.748988
pveT_jg11648	1636	1623	2478	1927	1772	622	1602	1564	1581	2283	2640	2219	2347	1729	2555	2539	3480	2109	2528	1468	2035.1	609.265	2018	3480	0.299378	0.437054
pveT_jg11649	7698	8117	9405	15267	11806	4719	6769	8045	6416	19756	20237	9345	6284	8791	12872	15482	23747	6066	12340	6309	10973.5	5398.7	9068	23747	0.491974	0.566208
pveT_jg1165	248	191	403	180	150	332	213	219	166	110	36	143	241	155	22	46	48	44	75	29	152.55	105.189	152.5	403	0.68954	0.654173
pveT_jg11650	4	2	9	145	23	103	2832	4150	2933	1655	1159	3359	1009	3844	627	2227	948	273	583	687	1328.6	1393.05	817.5	4150	1.04851	0.715637
pveT_jg11651	551	629	368	1485	1090	508	679	1077	726	736	563	650	576	822	248	108	129	311	306	366	596.4	342.052	569.5	1485	0.573527	0.629878
pveT_jg11652	7002	2564	2305	2133	698	352	2355	1631	2042	3489	2657	1022	919	877	1323	877	1563	405	240	542	1749.8	1531.85	1443	7002	0.875442	0.789579
pveT_jg11653	3	0	1	0	0	0	0	0	1	0	0	1	0	3	0	0	1	0	0	0	0.5	0.945905	0	3	1.89181	0.877193
pveT_jg11654	9	18	18	9	8	6	3	5	5	25	16	6	0	2	0	0	1	0	0	1	6.6	7.32982	5	25	1.11058	0.774737
pveT_jg11655	5068	5158	6358	8616	10287	4441	4802	4746	4260	8089	6569	4208	4071	4165	3810	3821	5848	2416	4298	2954	5199.25	1948.6	4593.5	10287	0.374785	0.520611
pveT_jg11656	1804	1937	2482	3528	5229	2083	1559	1930	1601	3588	2931	2821	2893	2004	845	1682	1812	1662	2562	1285	2311.9	992.805	1970.5	5229	0.429433	0.587231
pveT_jg11657	35	29	35	67	26	3	19	46	34	23	68	111	117	2	36	72	34	106	121	45	51.45	36.8931	35.5	121	0.717068	0.605046
pveT_jg11658	1402	1235	1833	2245	3707	1924	976	1256	1133	2202	2174	1809	1934	1623	835	1026	1262	1296	1832	1090	1639.7	655.518	1512.5	3707	0.399779	0.587026
pveT_jg11659	47	565	415	432	29	33	4117	3175	3852	1373	1742	6597	5427	5432	1549	3553	1540	2710	2211	1433	2311.6	1983.62	1645.5	6597	0.858117	0.683788
pveT_jg1166	204	386	271	301	164	158	356	469	403	379	341	225	256	248	586	489	1266	146	153	62	343.15	254.642	286	1266	0.742073	0.767315
pveT_jg11660	58	462	992	963	910	419	520	655	529	741	726	254	846	140	221	8	29	670	15	64	461.1	343.194	491	992	0.744294	0.563349
pveT_jg11661	12	21	34	10	0	0	0	2	0	0	0	2	5	0	0	1	1	12	6	3	5.45	8.79877	1.5	34	1.61445	0.883901
pveT_jg11662	8	4	15	1	0	0	4	4	4	12	1	1	0	1	2	0	0	8	0	0	3.25	4.33923	1	15	1.33515	0.824561
pveT_jg11663	37	80	32	405	371	426	618	579	721	808	695	762	922	587	1232	1582	2218	603	601	268	677.35	523.187	602	2218	0.772403	0.731171
pveT_jg11664	337	208	217	326	292	87	183	192	184	855	512	325	281	400	223	231	461	223	337	204	303.9	165.182	256	855	0.54354	0.678486
pveT_jg11665	7864	4284	5196	2883	1744	595	3389	3910	3422	3506	3524	5778	4589	5173	1865	2806	3167	2381	4791	1529	3619.8	1679.32	3464	7864	0.463927	0.568105
pveT_jg11666	750	857	1428	548	232	82	291	354	341	339	287	679	571	620	174	374	390	453	742	323	491.75	302.449	382	1428	0.615045	0.690144
pveT_jg11667	261	296	322	225	271	92	262	306	310	353	430	531	386	355	205	488	340	298	665	324	336	123.688	316	665	0.368119	0.520776
pveT_jg11668	0	0	0	0	0	0	0	0	0	18	6	58	18	84	0	0	0	0	0	15	9.95	22.1822	0	84	2.22937	0.927945
pveT_jg11669	0	0	1	0	0	0	0	0	0	32	8	24	0	31	0	0	0	0	0	14	5.5	10.802	0	32	1.96401	0.871711
pveT_jg11670	21	29	33	77	24	19	36	61	47	92	63	143	199	101	64	27	77	164	50	52	68.95	49.6932	56.5	199	0.720714	0.687913
pveT_jg11671	1	0	26	0	0	0	3	8	0	7	2	0	20	0	5	12	0	0	0	9	4.65	7.32893	0.5	26	1.57611	0.864372
pveT_jg11672	75	56	117	71	174	135	53	65	52	297	128	108	149	245	17	93	297	65	106	52	117.75	80.2049	99.5	297	0.681146	0.6353
pveT_jg11673	1559	996	1281	1399	864	241	1886	2323	2049	2467	2555	2902	2490	2669	2445	4338	6062	2203	3157	1638	2276.2	1272.41	2263	6062	0.559007	0.657382
pveT_jg11674	511	204	137	8	0	0	36	125	130	371	333	742	0	524	87	573	361	0	689	481	265.6	250.315	170.5	742	0.942451	0.675841
pveT_jg11675	4324	3630	4187	5253	8194	12977	2502	3186	2534	4706	4632	2646	2081	2924	3821	4109	6690	1757	3702	2130	4299.25	2582.9	3761.5	12977	0.600779	0.703897
pveT_jg11677	1948	2374	2678	2298	1507	2717	1000	1042	784	4178	3874	3793	1315	2316	3413	2006	2631	1833	8649	5849	2810.25	1852.46	2345	8649	0.65918	0.710608
pveT_jg11678	2	4	6	13	13	31	31	18	21	36	85	156	75	30	20	27	26	113	49	34	39.5	39.3292	28.5	156	0.995677	0.7861
pveT_jg11679	0	1	4	0	0	0	3	0	0	0	0	2	17	4	1	1	0	1	4	4	2.1	3.85118	1	17	1.8339	0.922601
pveT_jg1168	1085	1360	1928	1581	831	215	893	1005	893	1337	1234	941	970	871	766	1326	1549	1205	1664	770	1121.2	390.485	1045	1928	0.348274	0.440489
pveT_jg11680	7	34	611	1	0	0	90	36	26	13	1	44	5	39	1	498	1	1	61	77	77.3	166.449	19.5	611	2.15329	0.919459
pveT_jg11681	0	0	0	0	2	0	3	1	3	7	12	19	11	2	11	20	2	24	14	6	6.85	7.59692	3	24	1.10904	0.752193
pveT_jg11682	1524	2737	3548	3119	4237	3784	1225	2466	1115	3892	5109	2570	2619	1472	1580	2359	2274	781	2572	816	2489.95	1197.21	2518	5109	0.480816	0.539615
pveT_jg11683	198	417	699	479	378	532	251	234	163	341	314	290	207	213	303	176	168	235	876	190	333.2	188.879	270.5	876	0.566863	0.652247
pveT_jg11685	0	246	211	58	75	32	480	359	399	0	18	0	389	0	166	0	0	718	3	0	157.7	209.118	45	718	1.32605	0.821434
pveT_jg11687	691	520	541	577	344	142	921	1231	947	1663	1560	1678	1066	1269	973	2098	3297	792	1701	668	1133.95	725.569	960	3297	0.63986	0.690596
pveT_jg11688	2021	2015	1983	2661	4206	2845	1831	1791	1773	3578	2603	2482	2761	2918	1534	2293	3619	2118	2762	1713	2475.35	715.686	2387.5	4206	0.289125	0.433128
pveT_jg11689	3111	1267	1049	766	474	213	813	799	799	1907	1837	2397	2165	2053	1022	1359	1662	2268	8104	2425	1824.5	1664.08	1510.5	8104	0.912077	0.815647
pveT_jg1169	1332	1122	1567	1418	524	209	1094	1323	1151	3292	3344	1872	2688	1675	1272	1267	2274	1621	2002	890	1596.85	810.068	1375	3344	0.507291	0.549972
pveT_jg11691	1	0	0	0	0	0	0	0	0	68	71	80	33	60	10	11	46	12	23	31	22.3	27.891	10.5	80	1.25072	0.759211
pveT_jg11692	0	1	6	3	0	0	12	8	20	22	28	49	67	27	72	4	1	36	12	10	18.9	21.9303	11	72	1.16033	0.776316
pveT_jg11693	2856	1843	2014	2556	2125	2623	1019	1619	893	4809	4091	2720	2307	2609	1013	2113	2688	928	3125	1462	2270.65	1019.53	2216	4809	0.449002	0.555614
pveT_jg11694	581	217	491	179	92	52	224	294	320	0	122	176	106	74	36	62	69	422	302	124	197.15	160.218	150	581	0.812671	0.695443
pveT_jg11695	3047	1293	1217	814	449	253	844	887	888	1618	1795	2118	1664	1643	776	969	1507	2095	6130	1945	1597.6	1255.76	1400	6130	0.78603	0.778295
pveT_jg11698	887	804	1003	707	623	482	1049	1153	1045	2974	2835	2648	2000	2363	1432	2411	3605	1474	3173	1649	1715.85	959.59	1453	3605	0.559251	0.551617
pveT_jg11699	370	302	309	281	503	378	231	300	228	422	445	553	293	377	195	453	358	224	694	258	358.7	125.686	333.5	694	0.350392	0.50857
pveT_jg117	106	87	203	69	58	62	75	122	112	295	266	303	150	268	72	262	299	57	196	100	158.1	92.887	117	303	0.58752	0.503387
pveT_jg11700	286	296	154	586	769	631	339	337	320	622	493	391	228	392	664	437	985	96	137	199	418.1	231.576	365	985	0.553877	0.605824
pveT_jg11701	409	627	920	1330	1907	1261	822	730	695	804	796	652	1075	466	764	1052	1314	677	998	342	882.05	369.926	800	1907	0.419393	0.565755
pveT_jg11702	898	1433	3300	2556	1108	302	960	957	1236	1994	2172	2672	1553	2128	925	1228	1435	1500	2155	1065	1578.85	737.57	1434	3300	0.467156	0.549011
pveT_jg11703	10	116	33	101	55	84	6	16	3	16	27	17	10	14	7	14	12	12	7	3	28.15	33.6707	14	116	1.19612	0.797187
pveT_jg11704	0	0	0	0	0	0	0	0	0	804	1018	4281	2281	2114	0	0	0	17	3	0	525.9	1127.42	0	4281	2.1438	0.923321
pveT_jg11705	2780	3319	5223	3973	1335	493	3501	3452	3244	9828	8926	5551	6176	5768	3614	5475	7033	5569	6088	3628	4748.8	2291.15	4598	9828	0.482469	0.54401
pveT_jg11706	0	0	0	20	4	17	174	335	271	148	143	33	94	35	229	902	628	60	23	22	156.9	234.278	47.5	902	1.49317	0.86953
pveT_jg11707	42	25	14	822	874	450	3179	3979	4191	3297	3159	4703	8364	4415	2114	7204	4243	4234	3933	1807	3052.45	2319.77	3238	8364	0.759969	0.668473
pveT_jg11708	1915	1580	1948	2044	518	162	1757	1844	1691	2635	2699	3990	4625	3482	1398	2204	2544	2429	2789	1395	2182.45	1053.5	1996	4625	0.482714	0.555915
pveT_jg11709	589	351	426	831	1065	226	435	460	498	356	511	557	286	186	342	596	441	176	762	4	454.9	243.916	438	1065	0.536197	0.603015
pveT_jg1171	190	113	117	63	102	63	83	129	86	561	460	453	47	461	27	351	453	34	580	238	230.55	194.444	123	580	0.843391	0.634211
pveT_jg11711	645	583	337	365	26	20	655	769	915	549	794	617	249	333	305	721	299	1956	716	628	574.1	409.765	600	1956	0.713752	0.743677
pveT_jg11712	43	97	10	6	9	0	12	13	10	165	205	734	149	414	72	31	49	100	7	19	107.25	178.059	37	734	1.66023	0.898824
pveT_jg11713	10322	6246	5995	2459	2784	1719	6190	6959	5708	4344	5972	18356	12367	15459	3467	7592	4466	10043	8501	3431	7119	4364.18	6092.5	18356	0.613033	0.64439
pveT_jg11714	88	42	90	110	203	49	38	28	51	109	184	122	35	140	33	237	122	24	281	54	102	74.7304	89	281	0.732651	0.670538
pveT_jg11715	19	13	11	17	21	10	26	11	12	25	10	9	10	7	13	6	25	8	6	4	13.15	6.74556	11	26	0.512971	0.520243
pveT_jg11716	65	50	106	71	117	38	62	54	87	73	67	46	76	60	69	40	161	49	58	32	69.05	30.3375	63.5	161	0.439356	0.601177
pveT_jg11717	22	16	37	30	42	6	20	18	33	36	22	5	17	11	25	19	48	19	9	9	22.2	12.1248	19.5	48	0.546162	0.565789
pveT_jg11719	54	37	37	289	109	49	93	23	20	71	100	61	144	43	43	19	24	70	23	21	66.5	62.6574	46	289	0.942216	0.810417
pveT_jg11721	0	22	11	11	15	1	4	2	0	62	99	19	3	16	22	33	39	1	13	13	19.3	24.3075	13	99	1.25945	0.847422
pveT_jg11723	0	4	3	2	2	1	0	0	0	136	60	25	6	7	7	15	16	1	3	2	14.5	31.7714	3	136	2.19113	0.940402
pveT_jg11728	67	67	71	99	47	18	448	511	615	546	561	892	1173	696	241	960	540	398	437	141	426.4	335.563	442.5	1173	0.786967	0.669987
pveT_jg11729	0	2	8	2	0	2	10	14	16	35	56	33	31	36	1	72	48	7	29	1	20.15	21.2684	12	72	1.0555	0.758041
pveT_jg11730	0	0	3	3	0	0	0	0	0	16	3	15	3	0	0	4	0	0	0	0	2.35	4.71587	0	16	2.00676	0.898026
pveT_jg11733	2	1	1	0	1	0	1	1	0	13	6	23	44	23	4	6	6	0	11	1	7.2	11.1949	1.5	44	1.55485	0.880383
pveT_jg11734	0	0	0	0	0	0	2	0	0	37	3	30	3	183	6	0	6	0	0	7	13.85	41.0805	0	183	2.9661	0.972965
pveT_jg11735	0	0	2	0	1	0	2	2	3	51	3	6	1	107	2	3	72	12	4	114	19.25	36.3171	2.5	114	1.8866	0.874885
pveT_jg1174	5396	6418	7977	4527	5632	2938	3514	3614	3596	10183	9551	5760	6122	5401	3413	4657	4870	5183	6881	3484	5455.85	1999.27	5289.5	10183	0.366446	0.488652
pveT_jg11741	549	632	591	949	498	174	582	598	554	788	699	807	1075	838	534	590	864	802	887	486	674.85	203.698	615	1075	0.301842	0.391824
pveT_jg11744	80	80	104	119	141	92	80	80	91	132	99	126	162	115	108	102	162	105	163	65	110.3	29.5423	104.5	163	0.267836	0.340329
pveT_jg11746	78	81	120	73	81	42	45	54	50	174	95	90	94	89	61	120	128	64	166	57	88.1	37.3263	81	174	0.423681	0.519661
pveT_jg11747	129	188	244	5	4	0	7	18	12	29	18	28	5	24	5	56	3	0	8	1	39.2	67.7189	10	244	1.72752	0.88352
pveT_jg1175	1204	918	611	1506	906	1474	4598	7334	5455	3850	3810	4542	3160	3440	4694	9572	8867	2270	3665	1851	3686.35	2584.46	3552.5	9572	0.701089	0.647244
pveT_jg11750	0	2	15	2	1	0	9	11	9	0	0	0	1	1	0	0	1	5	0	0	2.85	4.48712	1	15	1.57443	0.852632
pveT_jg11753	49	17	21	6	0	3	15	11	15	3	2	27	70	45	2	7	5	39	54	13	20.2	20.4389	14	70	1.01182	0.748872
pveT_jg11754	1341	2146	1353	1772	2594	1854	1181	845	1050	730	186	381	1932	673	816	320	375	1807	338	603	1114.85	705.02	947.5	2594	0.63239	0.600231
pveT_jg11755	291	147	130	10	1	0	32	37	43	3	5	9	1	6	17	8	7	72	40	27	44.3	71.2114	13.5	291	1.60748	0.892386
pveT_jg11758	0	309	1253	355	86	49	230	322	199	94	0	0	377	41	164	0	112	43	0	32	183.3	282.887	90	1253	1.5433	0.898643
pveT_jg11759	132	2925	3692	3448	2301	935	2872	3616	2800	95	134	99	1545	66	2276	105	79	1645	107	12	1444.2	1415.22	1240	3692	0.979935	0.640874
pveT_jg1176	1	0	0	0	0	0	0	0	0	2	0	1	0	0	0	4	0	0	2	1	0.55	1.05006	0	4	1.90921	0.907895
pveT_jg11760	323	37	15	24	0	1	72	188	49	179	60	51	34	179	5	103	219	37	57	149	89.1	88.1105	54	323	0.988895	0.762262
pveT_jg11763	0	0	0	0	0	0	0	0	0	16	1	0	0	7	0	1	2	0	1	1	1.45	3.77631	0	16	2.60435	0.957237
pveT_jg11766	13	14	0	6	7	3	2	7	6	129	80	14	12	186	0	8	16	0	8	12	26.15	48.8696	8	186	1.86882	0.904641
pveT_jg11767	999	945	500	1616	808	543	234	335	340	4801	4603	649	2178	5839	224	825	771	457	495	356	1375.9	1678.39	710	5839	1.21985	0.80459
pveT_jg11768	0	0	0	1	0	0	0	0	0	5	11	1	2	3	0	0	0	0	0	0	1.15	2.66112	0	11	2.31402	0.942584
pveT_jg11769	1242	1597	1705	1261	869	1302	1676	1733	1288	2281	2797	2153	899	1273	2190	2116	2399	851	1887	540	1602.95	599.05	1636.5	2797	0.373717	0.449372
pveT_jg1177	3048	1517	1045	522	216	143	1386	3278	2488	144	97	332	955	484	190	251	190	3381	2862	916	1172.25	1176.06	719	3381	1.00325	0.687666
pveT_jg11774	2	160	40	68	91	26	96	77	102	0	13	9	91	0	88	6	0	86	1	0	47.8	48.3111	33	160	1.01069	0.738158
pveT_jg11775	21	219	32	59	78	69	57	33	68	48	79	77	56	20	219	55	31	0	65	12	64.9	57.4913	56.5	219	0.885845	0.740687
pveT_jg11776	13	0	48	19	82	24	21	10	26	76	151	99	28	48	47	127	61	8	39	0	46.35	41.9866	33.5	151	0.905859	0.729522
pveT_jg11777	2	6	9	5	0	0	6	0	2	62	14	7	1	21	11	8	40	0	7	2	10.15	15.3804	6	62	1.51531	0.880306
pveT_jg11778	2	54	30	21	17	10	48	45	63	1	1	0	63	0	40	0	0	29	0	0	21.2	23.3635	13.5	63	1.10205	0.698413
pveT_jg1178	485	361	316	452	80	51	1072	1173	1155	957	942	799	1001	713	1650	2125	2796	1278	885	540	941.55	669.774	913.5	2796	0.711353	0.698159
pveT_jg11783	0	0	2	0	0	0	0	0	0	11	12	2	1	2	1	6	0	0	0	0	1.85	3.60227	0	12	1.94717	0.890351
pveT_jg11784	0	8	3	7	10	0	0	3	2	36	30	10	3	15	1	0	4	2	0	1	6.75	9.93598	3	36	1.472	0.855263
pveT_jg1179	1145	821	929	938	1228	774	1116	1105	1102	1566	1372	1826	1789	1577	730	1212	1375	930	1568	788	1194.55	337.974	1130.5	1826	0.28293	0.364011
pveT_jg11795	0	0	0	0	0	0	0	0	0	13	0	18	79	50	0	0	0	0	1	2	8.15	20.4045	0	79	2.50362	0.944037
pveT_jg11798	0	0	0	0	2	2	1	0	1	5	0	0	12	4	0	0	2	3	0	6	1.9	3.00701	0.5	12	1.58264	0.885965
pveT_jg11799	0	0	0	3	4	0	0	0	0	6	4	1	4	10	0	0	4	3	2	3	2.2	2.66754	1.5	10	1.21252	0.821053
pveT_jg118	0	2	0	4	1	0	1	0	0	688	2148	2819	2173	1404	0	2	10	20	3	28	465.15	900.327	2.5	2819	1.93556	0.878942
pveT_jg11800	2308	1988	2823	2622	749	312	4234	4991	3748	4665	5101	4750	7680	3732	5775	6529	7435	5691	5559	3270	4198.1	2021.99	4449.5	7680	0.481645	0.477234
pveT_jg11801	1868	1311	2762	3129	3405	552	1476	1683	1515	5071	5207	4262	3880	3414	2168	3275	4110	2422	4453	1629	2879.6	1344.77	2945.5	5207	0.466999	0.4705
pveT_jg11802	325	863	666	855	163	83	95	398	118	489	79	112	152	248	115	397	298	224	328	126	306.7	244.333	236	863	0.796652	0.678539
pveT_jg11803	493	1131	1101	1599	1017	244	354	711	443	868	620	539	412	631	398	658	796	318	525	236	654.7	347.408	579.5	1599	0.530638	0.621639
pveT_jg11804	58	140	113	210	260	60	73	74	79	132	136	93	73	106	64	66	156	26	50	33	100.1	58.878	76.5	260	0.588192	0.647368
pveT_jg11806	40	123	60	13	1	1	42	109	67	44	39	19	165	30	35	84	78	5	0	6	48.05	45.2054	39.5	165	0.940798	0.746093
pveT_jg11807	151	333	418	35	0	3	20	40	44	101	131	357	693	334	30	48	21	88	125	130	155.1	181.078	94.5	693	1.16749	0.817043
pveT_jg11808	229	1807	1001	346	274	254	54	81	45	599	636	524	394	523	258	447	430	312	569	267	452.5	391.063	370	1807	0.864228	0.789037
pveT_jg11809	402	1055	498	1278	1420	1229	1049	1517	1024	983	517	370	669	1049	500	393	1085	625	685	836	859.2	357.432	909.5	1517	0.416005	0.456441
pveT_jg1181	62	55	83	826	796	362	216	295	212	55	68	203	62	48	87	68	212	33	70	70	194.15	230.385	76.5	826	1.18663	0.805212
pveT_jg11810	1080	560	712	786	894	194	568	561	496	853	831	866	1065	958	399	558	743	794	1160	619	734.85	243.528	764.5	1160	0.331398	0.385799
pveT_jg11811	514	247	373	508	437	151	1464	2025	1840	1222	636	695	1379	979	940	1821	2044	766	946	613	980	599.719	853	2044	0.611958	0.547945
pveT_jg11812	0	37	156	28	33	9	64	112	25	19	0	1	0	15	0	1	6	0	0	1	25.35	41.4834	7.5	156	1.63643	0.881579
pveT_jg11813	0	0	6	0	1	0	1	0	0	2351	4048	28922	10627	14389	1	0	0	91	12	5	3022.7	7238.95	1	28922	2.39486	0.942619
pveT_jg11814	1	0	0	0	0	0	0	0	0	6765	7873	42650	29970	25932	0	2	1	237	41	16	5674.4	12255	1	42650	2.1597	0.912583
pveT_jg11815	468	397	546	500	660	710	547	560	600	869	810	744	840	749	844	762	1301	631	762	357	682.85	209.612	685	1301	0.306967	0.500142
pveT_jg11816	5959	3389	3217	8142	7057	6584	10367	16006	11361	10910	9832	12200	12756	12036	7693	19388	21712	6210	8178	4382	9868.95	4946.3	9005	21712	0.501199	0.57417
pveT_jg11817	20	72	43	33	32	61	8	3	15	49	11	31	9	97	1	5	3	25	134	152	40.2	43.4906	28	152	1.08186	0.774238
pveT_jg11818	669	272	354	479	479	691	236	286	244	336	628	563	611	282	386	708	473	439	914	185	461.75	195.934	456	914	0.42433	0.520845
pveT_jg11819	2640	2431	3164	3240	897	403	1836	2233	1850	3635	4085	4043	3870	3295	1500	2580	3167	3131	4507	1959	2723.3	1094.91	2885.5	4507	0.402052	0.416592
pveT_jg1182	1794	1179	1005	633	830	675	989	1103	1051	1427	1209	1794	1142	1731	543	867	1063	805	1486	953	1113.95	370.154	1057	1794	0.332289	0.39902
pveT_jg11820	1382	1112	1762	1507	984	258	1094	1047	1061	1614	1785	1882	3391	1239	793	1464	1906	1401	1769	679	1406.5	638.099	1391.5	3391	0.453679	0.616027
pveT_jg11821	67	183	444	39	206	54	32	46	11	49	49	124	41	49	11	53	39	112	837	50	124.8	194.405	49.5	837	1.55773	0.89568
pveT_jg11822	449	686	1133	362	90	81	1047	980	1063	480	502	777	988	801	306	3007	690	2868	8550	1645	1325.25	1871	789	8550	1.41181	0.889474
pveT_jg11823	5	1	2	0	0	0	1	0	2	0	0	4	2	0	0	6	0	2	1	0	1.3	1.80933	0.5	6	1.39179	0.824561
pveT_jg11824	0	2	18	2	0	0	21	20	19	0	0	0	0	0	0	0	0	0	0	0	4.1	7.93991	0	21	1.93656	0.847118
pveT_jg11825	187	252	338	201	190	117	281	246	309	260	287	293	199	212	104	195	268	166	384	152	232.05	72.5712	229	384	0.312739	0.41653
pveT_jg11826	381	322	309	220	307	294	219	220	223	539	561	493	372	295	185	290	319	234	601	249	331.65	123.844	301	601	0.373419	0.471758
pveT_jg11827	617	621	658	451	682	255	400	438	423	649	718	1002	781	591	368	535	449	730	998	322	584.4	203.775	604	1002	0.348691	0.438702
pveT_jg11828	1296	1134	2425	999	1090	486	1442	1394	1368	2600	3471	2861	1956	2214	1507	3327	3046	1483	2399	835	1866.65	872.552	1495	3471	0.467442	0.486543
pveT_jg11829	34	190	2215	36	37	54	293	358	142	69	7	2	26	19	48	13	45	96	1	9	184.7	487.777	41	2215	2.64092	0.964857
pveT_jg1183	1058	1177	1056	1788	2461	2809	981	1314	1103	2407	2152	1976	2309	1560	720	1312	1249	1048	1839	1033	1567.6	605.389	1313	2809	0.386188	0.465196
pveT_jg11830	2	2	12	10	10	14	2	0	0	2	1	1	9	4	2	0	3	1	0	0	3.75	4.51751	2	14	1.20467	0.770677
pveT_jg11831	1	0	10	7	8	16	1	2	0	11	0	2	4	3	9	0	1	0	0	0	3.75	4.7337	1.5	16	1.26232	0.805921
pveT_jg11832	442	28	52	112	287	139	7	9	8	15	2	7	9	11	1	2	17	39	17	19	61.15	112.727	16	442	1.84344	0.907002
pveT_jg11833	203	181	283	70	43	53	110	101	121	113	170	193	62	130	95	72	63	31	87	39	111	65.7067	98	283	0.591952	0.639762
pveT_jg11834	1323	811	1499	1159	700	248	1156	1072	1078	778	960	1043	776	910	631	956	633	1108	1247	589	933.85	294.092	958	1499	0.314924	0.396861
pveT_jg11835	5	2	7	19	0	6	8	15	18	33	11	28	1	19	2	9	1	0	2	4	9.5	9.58343	6.5	33	1.00878	0.749601
pveT_jg11836	14	8	16	82	2	17	38	66	50	296	151	132	38	121	6	50	29	1	12	9	56.9	72.0416	33.5	296	1.26611	0.850284
pveT_jg11837	0	0	1	1	0	1	0	0	1	2	2	3	4	0	0	0	0	3	0	0	0.9	1.25237	0	4	1.39152	0.815789
pveT_jg11838	54	71	27	50	34	26	45	56	68	49	44	37	67	21	49	56	95	47	83	44	51.15	18.7905	49	95	0.36736	0.485873
pveT_jg11839	74	110	77	120	73	29	74	118	99	99	101	84	97	92	70	133	171	78	189	98	99.3	35.7154	97.5	189	0.359672	0.499582
pveT_jg1184	247	231	1350	31	33	40	423	445	267	17	10	19	16	34	7	79	32	39	59	29	170.4	309.784	36.5	1350	1.81798	0.919766
pveT_jg11840	20	77	129	1846	1790	484	26	34	17	422	968	16880	1541	16494	31	22	26	19	79	2546	2172.55	5023.31	104	16880	2.31217	0.917152
pveT_jg11841	209	707	947	138	58	31	382	372	284	6674	2277	1938	1388	1739	702	486	2896	936	29	792	1149.25	1529.82	704.5	6674	1.33115	0.87137
pveT_jg11842	0	2	0	2	0	0	0	0	0	45	333	4015	1532	1054	2	0	1	21	3	1	350.55	952.389	1.5	4015	2.71684	0.960726
pveT_jg11843	1225	2641	1456	1635	347	1143	674	1318	627	1078	398	305	593	1011	144	72	483	682	120	274	811.3	637.305	650.5	2641	0.785535	0.729269
pveT_jg11844	2680	1375	1748	1752	2935	2392	989	1550	1165	2141	1541	3847	2369	4191	443	875	947	1138	1465	1024	1828.35	992.011	1545.5	4191	0.542572	0.593414
pveT_jg11845	658	287	624	222	432	332	272	314	285	1532	1331	2414	1174	1238	64	810	1104	290	812	432	731.35	583.689	528	2414	0.798098	0.733724
pveT_jg11846	1273	1441	2204	1937	893	405	1891	1987	1681	1614	1334	1323	1885	1134	1285	1194	1634	1697	1774	937	1476.15	439.092	1527.5	2204	0.297458	0.347622
pveT_jg11847	12919	4891	3569	3325	1607	1976	2689	2406	2394	1071	805	705	1212	493	1184	1385	1288	4558	5371	814	2733.1	2807.19	1791.5	12919	1.02711	0.82994
pveT_jg11848	12	19	18	26	5	9	11	7	12	201	42	15	21	43	0	1	1	11	11	1	23.3	43.5239	11.5	201	1.86798	0.93061
pveT_jg11849	146	412	295	210	89	184	114	276	110	283	67	34	16	22	2	523	4	87	173	133	159	140.455	123.5	523	0.883364	0.732615
pveT_jg1185	1	6	0	1	3	1	0	0	0	3	0	0	1	0	1	0	0	0	0	1	0.9	1.51831	0	6	1.68701	0.894737
pveT_jg11850	4156	3859	2797	5824	2926	2340	8407	12847	9176	10640	12919	12714	9584	9989	8407	17910	22443	6102	10292	5169	8925.05	5196.84	8791.5	22443	0.582276	0.634025
pveT_jg11851	15	20	26	43	25	8	27	31	28	35	42	35	45	49	38	46	65	35	34	23	33.5	12.9838	34.5	65	0.387576	0.510121
pveT_jg11852	128	198	251	224	270	298	134	187	140	554	694	515	295	378	204	471	624	235	567	249	330.8	176.166	260.5	694	0.532546	0.550887
pveT_jg11853	1680	3871	3223	1853	1888	789	740	993	806	7737	6240	6008	2858	4754	1080	1579	1455	2637	6878	2762	2991.55	2204.55	2262.5	7737	0.736926	0.645626
pveT_jg11854	932	1619	2007	1057	1173	513	426	602	437	4450	3334	3594	1750	2907	778	1080	768	2005	4193	1899	1776.2	1273.79	1396	4450	0.717144	0.632478
pveT_jg11855	750	984	1229	693	602	408	686	667	646	2003	2024	1614	708	1467	910	1692	2701	478	1514	812	1129.4	624.312	861	2701	0.552782	0.612483
pveT_jg11856	252	337	164	666	733	356	253	226	255	400	265	231	242	229	250	212	216	234	238	211	298.5	147.653	246	733	0.49465	0.623968
pveT_jg11857	491	631	475	430	291	152	591	588	570	540	594	628	529	621	375	608	506	477	663	394	507.7	128.811	534.5	663	0.253714	0.246567
pveT_jg11858	29	33	76	15	47	21	56	52	41	48	46	75	33	28	12	71	92	40	46	30	44.55	21.2639	43.5	92	0.477305	0.542906
pveT_jg11859	1977	1610	1882	1586	1035	489	1770	2299	1990	2799	3024	3587	2741	2550	1369	2253	2682	1656	2343	1171	2040.65	745.841	1983.5	3587	0.365492	0.453788
pveT_jg11860	5504	6533	11445	7215	3138	1592	3459	4158	3364	11947	11575	7856	6317	8108	7923	7263	12576	4012	7531	3667	6759.15	3238.42	6874	12576	0.479117	0.48688
pveT_jg11861	429	375	795	508	714	493	504	513	492	647	596	701	573	592	468	628	677	465	816	420	570.3	124.867	543	816	0.21895	0.31695
pveT_jg11862	1008	936	1077	407	483	249	421	581	461	982	720	915	986	784	253	408	546	493	827	441	648.9	269.09	563.5	1077	0.414686	0.418414
pveT_jg11863	5723	4535	5301	11533	1442	836	11888	10981	11071	11101	12114	9863	17523	8641	16874	18859	23893	14660	10381	5448	10633.4	5862.15	11026	23893	0.551299	0.584168
pveT_jg11864	8932	8847	5589	15169	12926	14904	1738	2779	1392	694	322	983	2250	1315	384	334	396	1916	1130	1265	4163.25	5077.98	1565	15169	1.21972	0.763729
pveT_jg11865	527	362	449	293	412	392	406	297	615	942	757	750	883	848	486	611	1332	258	381	453	572.7	272.761	469.5	1332	0.476273	0.600047
pveT_jg11866	370	297	474	281	286	234	288	316	253	552	587	626	378	436	252	559	538	272	812	308	405.95	159.596	343	812	0.393143	0.526381
pveT_jg11867	16	7	21	46	50	21	25	46	23	57	46	57	37	54	31	51	92	29	49	27	39.25	19.4094	41.5	92	0.494506	0.603547
pveT_jg11868	38256	29676	32029	53473	12406	33276	11060	16882	9038	6169	6129	6594	7640	5145	8346	18026	8080	6467	30355	8863	17395.5	13828.2	10049	53473	0.794931	0.710196
pveT_jg11869	1893	605	1292	68	9	10	431	380	364	7339	4546	2947	1108	3924	2199	1829	3310	1581	2438	2515	1939.4	1843.96	1705	7339	0.950789	0.774464
pveT_jg1187	1	1	0	0	1	0	1	2	0	3	1	0	0	0	0	0	0	0	0	0	0.5	0.82717	0	3	1.65434	0.877193
pveT_jg11870	5655	2045	1853	499	143	361	825	932	889	1230	850	613	114	569	1008	687	1353	254	1899	749	1126.4	1202.12	837.5	5655	1.06722	0.842962
pveT_jg11871	16	62	44	9	40	21	3	3	2	3	10	10	11	11	1	4	0	18	4	7	13.95	16.4556	9.5	62	1.17961	0.815789
pveT_jg11872	625	300	833	461	842	442	99	123	90	344	557	650	618	451	52	202	137	587	651	388	422.6	248.17	446.5	842	0.587246	0.524316
pveT_jg11873	1692	1417	1992	662	775	155	945	941	932	1300	1121	1278	1194	1230	639	1102	1414	943	1739	677	1107.4	431.303	1111.5	1992	0.389474	0.467449
pveT_jg11874	2090	2037	2074	2140	1772	449	2073	2069	2329	2991	2301	2311	4328	2083	1786	2197	2826	3266	2971	1424	2275.85	772.171	2115	4328	0.339289	0.499112
pveT_jg11875	0	0	0	0	0	0	0	0	0	14	6	15	0	16	0	0	0	0	0	2	2.65	5.50861	0	16	2.07872	0.878289
pveT_jg11876	351	436	419	32	4	6	118	71	104	43	46	14	6	11	65	44	93	22	35	10	96.5	136.576	43.5	436	1.41529	0.819652
pveT_jg11877	120	95	97	55	50	58	93	114	98	328	246	146	116	151	64	77	104	53	129	72	113.3	67.8164	97.5	328	0.598556	0.689024
pveT_jg11878	99	128	238	157	305	236	331	196	392	163	130	259	207	219	59	174	161	90	317	121	199.1	88.6423	185	392	0.445215	0.517991
pveT_jg11879	1117	863	1716	1121	2310	1574	791	819	709	1318	1190	2024	1630	1687	608	983	1185	767	2442	998	1292.6	534.625	1153	2442	0.413605	0.495452
pveT_jg1188	482	512	729	1967	787	257	681	882	723	1737	822	3051	1376	3608	664	520	1168	688	890	741	1114.25	868.038	764	3608	0.779033	0.72755
pveT_jg11880	1	0	0	2118	12853	5977	0	0	0	8	9	13	122	8	0	0	0	0	0	0	1055.45	3104.71	0	12853	2.9416	0.966193
pveT_jg11881	2	33	2	7	12	0	9	16	12	9	4	2	11	7	14	32	4	3	1	1	9.05	9.32159	7	33	1.03001	0.763955
pveT_jg11882	34	100	58	112	71	35	44	58	80	85	55	36	55	43	43	38	141	62	45	23	60.9	29.7762	55	141	0.488936	0.597984
pveT_jg11883	108	282	74	86	18	26	92	146	43	98	78	37	18	17	218	175	551	54	62	11	109.7	126.139	76	551	1.14985	0.84306
pveT_jg11884	1185	1731	1189	872	326	613	1008	884	1133	1093	992	302	296	584	2549	1388	1963	183	298	401	949.5	622.64	938	2549	0.655756	0.660527
pveT_jg11886	3	16	13	4	1	6	0	1	1	14	7	1	0	52	2	0	0	0	0	1	6.1	11.9203	1	52	1.95416	0.92915
pveT_jg11887	1	73	6	28	37	110	3	8	8	13	7	8	56	14	29	7	25	2	2	7	22.2	28.1773	8	110	1.26925	0.840191
pveT_jg11888	741	476	678	2060	1233	1024	3082	5258	3665	2603	3047	2556	3315	1721	4225	6777	9524	1980	2038	941	2847.2	2253.45	2308	9524	0.791462	0.737947
pveT_jg11889	176	157	147	230	100	148	351	508	424	452	557	365	195	236	384	650	732	118	409	146	324.25	187.801	293.5	732	0.579187	0.586353
pveT_jg1189	9	121	60	41	43	21	75	77	120	13	9	9	39	13	46	8	7	45	20	4	39	35.9224	30	121	0.921088	0.713354
pveT_jg11890	401	302	361	251	132	113	699	550	633	782	407	235	351	483	441	493	682	171	192	173	392.6	201.598	381	782	0.513494	0.524162
pveT_jg11891	115	246	245	181	217	127	210	272	254	579	585	1272	977	802	160	324	449	197	273	159	382.2	312.443	250	1272	0.817485	0.736346
pveT_jg11892	4	6	8	8	14	7	2	3	6	491	489	842	349	467	6	11	8	1	19	3	137.2	246.411	8	842	1.796	0.88111
pveT_jg11893	493	600	1569	635	431	236	646	1169	823	1441	1529	1386	1108	1483	587	588	1002	447	629	351	857.65	437.377	640.5	1569	0.509971	0.47724
pveT_jg11894	14	8	95	10	32	8	7	15	1	308	294	50	29	14	1	1	0	37	231	18	58.65	97.8303	14.5	308	1.66804	0.852187
pveT_jg11895	438	420	686	482	903	734	285	320	258	236	289	407	397	305	131	228	210	244	706	257	396.8	207.653	312.5	903	0.52332	0.59008
pveT_jg11896	3161	3341	7279	5975	11667	8574	2550	2892	2575	6565	5806	5482	7104	5147	2640	4323	3422	4915	7846	3500	5238.2	2420.83	5031	11667	0.462149	0.580026
pveT_jg11897	1034	1886	1508	1311	603	1568	2848	2848	2516	2457	1852	1101	368	1174	3171	2446	4842	395	686	432	1752.3	1148.72	1538	4842	0.655549	0.671689
pveT_jg11899	1143	1309	1039	643	878	240	742	618	700	402	365	811	941	658	164	245	126	1324	1317	583	712.4	384.895	679	1324	0.54028	0.486246
pveT_jg119	2943	2146	2426	107	16	43	645	677	682	1157	2082	3196	720	1904	417	2121	760	637	6589	1780	1552.4	1531.71	958.5	6589	0.986675	0.804627
pveT_jg1190	1	66	23	29	19	4	50	24	44	1	0	0	13	0	14	0	1	29	4	0	16.1	19.4067	8.5	66	1.20539	0.795853
pveT_jg11900	61	100	238	166	30	8	56	63	48	468	381	154	165	212	219	143	373	86	52	109	156.6	127.199	126	468	0.812255	0.700405
pveT_jg11901	362	419	761	244	170	43	202	276	234	242	200	227	456	218	158	117	147	480	295	223	273.7	159.354	230.5	761	0.582223	0.674044
pveT_jg11902	164	657	731	11	8	5	9	56	25	1	0	3	0	5	3	1	3	0	9	12	85.15	211.788	6.5	731	2.48723	0.930017
pveT_jg11903	425	781	1648	223	104	33	489	715	520	415	356	444	660	485	760	722	927	1247	665	277	594.8	377.821	504.5	1648	0.635207	0.672713
pveT_jg11904	144	211	236	262	638	493	289	358	240	365	296	464	809	454	138	137	217	432	186	182	327.55	177.582	275.5	809	0.542154	0.626439
pveT_jg11905	1796	2363	2212	1937	2802	1990	1444	1461	1340	2955	2699	3086	3300	2325	1244	1540	1724	2632	4167	1663	2234	769.469	2101	4167	0.344436	0.488298
pveT_jg11906	110	56	39	304	75	304	13	42	20	55	58	82	13	47	71	26	91	5	10	9	71.5	84.9139	51	304	1.18761	0.805055
pveT_jg11907	2	4	1	43	2	78	92	106	124	241	26	2	18	59	251	49	295	2	1	5	70.05	91.7425	34.5	295	1.30967	0.802676
pveT_jg11908	1903	2049	1743	2393	1566	1846	1643	2644	2009	5497	4418	8550	6800	8130	1248	7768	3466	2848	8772	5519	4040.6	2658.13	2746	8772	0.657856	0.567763
pveT_jg11909	371	310	307	105	104	94	421	428	409	477	556	959	479	611	157	416	365	177	408	163	365.85	208.232	389.5	959	0.569172	0.651062
pveT_jg1191	14	28	29	2	1	0	9	4	7	19	10	13	48	12	15	5	15	14	14	2	13.05	11.505	12.5	48	0.881612	0.766447
pveT_jg11910	2425	2444	3223	3245	4083	1560	2385	2036	2069	3300	3234	3504	4527	3399	1193	2626	2154	2712	3903	1970	2799.6	868.661	2669	4527	0.310281	0.40166
pveT_jg11911	42	126	51	5	3	11	45	21	31	4	12	0	11	3	1	0	0	0	0	1	18.35	30.2451	4.5	126	1.64823	0.899332
pveT_jg11912	44	168	98	34	14	19	65	77	80	103	82	40	32	30	109	76	142	46	22	12	64.65	43.4442	55.5	168	0.671991	0.647556
pveT_jg11913	2250	2994	2008	1467	574	1639	1922	1744	1707	3264	3441	2068	1753	1407	2522	2082	3162	1964	6544	2974	2374.3	1217.69	2038	6544	0.512864	0.670715
pveT_jg11914	278	448	574	829	1789	2034	221	216	237	531	428	431	474	452	266	267	475	179	473	236	541.9	495.769	439.5	2034	0.914872	0.772189
pveT_jg11915	100	147	77	212	483	772	70	56	62	85	40	58	54	66	54	47	58	61	59	84	132.25	180.065	64	772	1.36155	0.872307
pveT_jg11916	43	127	61	284	362	368	262	160	324	4	7	81	334	89	22	55	5	13	49	7	132.85	135.203	71	368	1.01771	0.672626
pveT_jg11917	92	102	88	1541	170	214	7109	11805	9994	6586	6867	5671	9025	4079	9245	32741	20760	4703	5275	2382	6922.45	7942.77	5473	32741	1.14739	0.830073
pveT_jg11918	1096	1310	1722	2778	3347	1296	1011	1279	1076	2249	1791	1513	1505	1553	1861	1597	2494	1039	2171	969	1682.85	642.984	1533	3347	0.38208	0.523375
pveT_jg11919	831	670	717	1174	800	643	680	531	485	678	725	198	719	240	561	798	639	318	327	116	592.5	253.83	656.5	1174	0.428405	0.521384
pveT_jg11920	18	0	0	0	0	4	1	0	0	2	4	15	2	4	0	6	0	0	13	0	3.45	5.49138	0.5	18	1.5917	0.850877
pveT_jg11921	766	532	496	781	412	225	1040	1184	1116	1490	1969	1685	1153	1478	1277	1314	1605	714	998	531	1038.3	474.896	1078	1969	0.457378	0.497554
pveT_jg11922	25	45	35	30	5	0	52	45	34	75	69	76	85	26	109	65	55	174	89	13	55.35	40.3749	48.5	174	0.729448	0.717786
pveT_jg11923	112	73	49	152	191	51	60	49	50	75	81	126	93	83	16	47	34	169	141	48	85	48.3561	74	191	0.568896	0.584183
pveT_jg11924	670	533	1028	747	980	280	557	736	600	985	800	710	1204	699	491	705	903	1037	1093	579	766.85	234.932	723	1204	0.306359	0.382191
pveT_jg11925	682	619	657	1350	1430	342	499	623	476	1611	1466	1238	602	1094	344	471	661	323	730	458	783.8	416.856	640	1611	0.53184	0.540495
pveT_jg11926	135	89	158	174	127	150	449	672	535	581	576	690	608	566	510	1458	1183	308	485	170	481.2	356.013	497.5	1458	0.739843	0.70522
pveT_jg11927	4141	2382	2222	3174	1582	396	1528	1516	1351	2582	2146	3120	3311	2575	1544	1446	2107	2527	3126	1538	2215.7	882.632	2184	4141	0.398354	0.489406
pveT_jg11928	997	867	1055	728	157	92	909	861	794	1961	1909	1527	1874	2018	706	1071	1498	1525	1530	772	1142.55	565.181	1026	2018	0.494667	0.456653
pveT_jg11929	121	80	15	149	11	49	549	501	658	1492	1283	1573	2362	1627	693	670	825	371	90	248	668.35	668.352	525	2362	1	0.75478
pveT_jg1193	0	4	3	9	1	0	10	2	4	0	2	2	11	0	7	0	0	8	3	0	3.3	3.70064	2	11	1.12141	0.736842
pveT_jg11930	196	187	319	255	335	137	190	226	188	348	318	305	432	262	213	197	358	254	378	219	265.85	78.9352	254.5	432	0.296916	0.404849
pveT_jg11931	8758	8497	3822	2231	910	430	4704	7495	6634	5802	3768	8546	12184	9249	2244	4679	4254	20027	20482	12015	7336.55	5525.92	6218	20482	0.753204	0.675584
pveT_jg11932	377	702	657	671	859	395	358	555	542	781	954	691	710	592	414	680	1155	299	530	366	614.4	219.465	624.5	1155	0.357203	0.492686
pveT_jg11933	0	0	1081	32	75	82	0	0	0	180	153	24	2	26	0	3	1	0	3	7	83.45	240.59	3	1081	2.88305	0.971372
pveT_jg11934	1125	1614	338	209158	138573	44317	1502	1546	1603	1640	1522	1880	2269	1513	771	1591	2253	2075	2138	1131	20928	54386.3	1608.5	209158	2.59874	0.947307
pveT_jg11935	158	131	261	80	42	10	57	58	66	127	102	172	166	136	45	98	107	243	389	150	129.9	88.8866	117	389	0.68427	0.701123
pveT_jg11936	3862	5172	5598	2574	1311	331	1831	1946	1689	3342	3060	3409	3819	3686	1766	2443	2702	6750	8689	3504	3374.2	1970.79	3201	8689	0.584075	0.643863
pveT_jg11937	1483	1584	2725	501	656	392	955	1097	883	4139	2316	3877	2436	2334	690	4907	2052	250	607	1265	1757.45	1333.69	1374	4907	0.75888	0.67563
pveT_jg11938	28	30	41	190	347	243	48	35	54	285	181	656	375	776	18	184	111	41	443	172	212.9	215.208	176.5	776	1.01084	0.763836
pveT_jg11939	19	37	10	115	209	93	4	2	1	4	1	15	48	15	2	6	10	17	38	80	36.3	52.3632	15	209	1.44251	0.869806
pveT_jg11940	343	315	272	248	234	83	268	289	266	316	338	333	226	320	261	250	395	209	311	197	273.7	67.3546	270	395	0.246089	0.323251
pveT_jg11941	219	178	211	283	142	44	141	149	155	261	205	261	228	200	82	121	133	136	187	120	172.8	61.7445	166.5	283	0.357318	0.409894
pveT_jg11942	496	371	502	517	236	66	359	374	353	553	544	695	807	590	165	422	354	373	785	282	442.2	191.28	398	807	0.432565	0.475836
pveT_jg11943	1165	1081	1555	1595	421	168	932	1056	910	1554	1359	815	1825	785	607	385	580	1889	1273	718	1033.65	490.265	994	1889	0.474305	0.476638
pveT_jg11944	4833	3660	4318	5439	3951	1016	2617	2606	2635	3622	3304	3054	3147	3122	2714	2815	4579	3290	4267	2058	3352.35	1025.44	3218.5	5439	0.305886	0.403838
pveT_jg11945	762	839	1356	786	613	382	723	922	770	1946	1771	1785	1809	1409	694	990	1156	801	1376	725	1080.75	464.198	880.5	1946	0.429514	0.468032
pveT_jg11946	15537	10362	6162	4369	3317	1489	9428	11531	10302	10346	10034	8654	10333	7797	9655	16253	17049	7683	9575	4888	9238.2	4058.58	9615	17049	0.439325	0.482251
pveT_jg11947	3	13	3	3	0	4	133	127	225	339	186	121	246	167	119	1418	614	55	245	88	205.45	321.649	124	1418	1.56558	0.900119
pveT_jg11948	171	342	279	175	127	249	714	792	737	726	573	151	81	194	1454	983	2180	38	58	52	503.8	547.697	264	2180	1.08713	0.809367
pveT_jg11949	0	0	2	22	1	16	244	283	398	0	0	0	0	0	1	4	1	0	0	0	48.6	115.064	0.5	398	2.36756	0.924094
pveT_jg1195	142	214	258	192	211	125	240	216	250	536	502	609	339	617	332	480	856	228	283	151	339.05	196.176	254	856	0.578606	0.635698
pveT_jg11951	0	0	0	68	3	0	72	70	26	35	11	40	16	112	1	5	48	0	0	0	25.35	32.9406	8	112	1.29943	0.81438
pveT_jg11952	2079	2171	2475	2132	1629	1987	1945	2435	1994	4612	4351	3427	3514	3055	1621	2245	3222	1968	3642	1854	2617.9	893.82	2208	4612	0.341426	0.455128
pveT_jg11953	1681	1444	1305	914	1489	2119	1295	1641	1348	2828	2784	1869	1504	1417	2098	1968	3270	846	1391	667	1693.9	670.113	1496.5	3270	0.395604	0.507356
pveT_jg11954	287	214	232	180	220	159	227	275	238	606	455	417	277	426	176	329	441	118	298	209	289.2	122.603	256.5	606	0.423938	0.550287
pveT_jg11955	1688	2053	1579	2915	1799	1639	1662	1856	1640	4036	4323	2772	2736	2079	1743	2659	2799	1661	2320	1438	2269.85	809.515	1954.5	4323	0.356638	0.499933
pveT_jg11956	408	540	359	727	458	495	437	531	428	868	891	633	681	449	471	608	589	457	546	364	547	151.039	513	891	0.276122	0.406403
pveT_jg11958	51	56	98	100	50	53	673	972	896	1163	1244	1296	1340	1691	146	374	180	149	165	158	542.75	554.523	172.5	1691	1.02169	0.714775
pveT_jg11959	408	203	203	284	179	184	279	400	320	903	769	749	176	383	259	282	597	92	307	102	353.95	228.454	283	903	0.645441	0.64003
pveT_jg1196	95	121	95	59	66	24	117	98	103	143	131	118	91	75	89	119	182	84	145	58	100.65	35.9008	96.5	182	0.35669	0.470503
pveT_jg11960	243	138	37	115	107	84	120	121	124	99	83	148	56	63	65	53	72	48	73	37	94.3	48.4921	83.5	243	0.514232	0.644141
pveT_jg11961	1137	2140	5554	1245	1364	665	819	997	865	3575	3058	2466	2029	2496	903	1069	1527	836	1694	1049	1774.4	1203.81	1304.5	5554	0.678431	0.716335
pveT_jg11962	424	42	129	374	362	281	592	623	635	616	506	401	751	276	607	965	872	767	612	322	507.85	240.032	549	965	0.472644	0.498664
pveT_jg11963	475	466	1185	452	598	611	310	482	360	878	689	616	556	574	479	464	365	519	688	483	562.5	195.981	501	1185	0.348411	0.552965
pveT_jg11964	51	79	103	156	134	36	74	67	74	60	33	107	73	95	22	126	18	46	212	39	80.25	48.9015	73.5	212	0.609364	0.654171
pveT_jg11965	3	42	16	11	16	0	7	31	18	103	0	0	5	18	1	3	6	8	0	2	14.5	23.6276	6.5	103	1.62949	0.904446
pveT_jg11966	1045	1327	1171	961	1126	733	978	972	853	1053	948	1088	1300	1046	700	777	1269	732	859	583	976.05	207.915	975	1327	0.213017	0.278388
pveT_jg11967	26	35	22	81	207	60	67	81	79	2441	1925	1340	773	912	25	76	35	19	52	41	414.85	708.298	71.5	2441	1.70736	0.873736
pveT_jg11968	546	969	1506	871	909	395	947	1031	1045	1327	1450	1093	1281	928	902	1532	1836	1112	1514	756	1097.5	355.391	1038	1836	0.323819	0.423403
pveT_jg11969	334	353	378	270	392	369	274	256	240	543	518	337	252	341	251	349	478	237	499	253	346.2	97.8423	339	543	0.282618	0.381506
pveT_jg1197	835	649	896	1088	753	491	2488	3712	2985	3601	3514	3457	3298	2862	2743	6426	6573	1735	2835	1052	2599.65	1749.27	2789	6573	0.672886	0.636311
pveT_jg11970	317	869	750	140	46	34	132	125	121	420	149	370	541	268	171	332	150	393	1381	231	347	329.072	249.5	1381	0.948333	0.78814
pveT_jg11971	684	566	1847	724	453	502	1010	718	799	683	731	730	663	766	112	1111	293	279	1641	806	755.9	412.979	721	1847	0.546341	0.621833
pveT_jg11972	4	4	24	0	0	0	4	0	4	86	22	177	166	307	0	0	0	7	4	113	46.1	83.3458	4	307	1.80793	0.894565
pveT_jg11974	412	1014	1067	1571	1213	282	1090	1185	1097	2335	1916	1518	2030	1655	634	1245	2229	893	1657	1034	1303.85	560.583	1199	2335	0.429944	0.464848
pveT_jg11975	0	0	2	0	1	0	10	20	22	11	35	55	1	6	0	13	0	0	51	3	11.5	17.0618	2.5	55	1.48364	0.832536
pveT_jg11976	1	55	1	60	67	9	36	85	43	36	44	36	26	27	0	6	7	4	51	5	29.95	25.4299	31.5	85	0.84908	0.681734
pveT_jg11977	0	8	0	11	18	2	7	26	16	24	18	28	18	24	0	3	2	0	31	8	12.2	10.6108	9.5	31	0.869739	0.63837
pveT_jg11978	1	82	20	110	174	29	140	183	93	113	172	237	65	120	1	29	30	8	236	31	93.7	76.8102	87.5	237	0.819746	0.636465
pveT_jg11979	2	88	98	97	134	32	89	142	87	89	107	110	36	73	5	23	19	8	111	45	69.75	44.4343	87.5	142	0.637051	0.535582
pveT_jg11980	31	15	59	1	0	2	6	8	6	2	0	0	0	0	0	0	0	0	0	0	6.5	14.4495	0	59	2.22301	0.936664
pveT_jg11981	0	0	2	0	0	0	0	1	0	5	9	5	3	3	1	2	3	0	4	1	1.95	2.39462	1	9	1.22801	0.824561
pveT_jg11982	515	257	110	2430	4404	1011	580	357	553	249	171	317	639	419	117	73	240	495	366	218	676.05	1014.97	361.5	4404	1.50132	0.891044
pveT_jg11983	532	580	963	542	398	112	557	516	479	1286	1068	1053	874	845	441	597	811	577	1022	365	680.9	294.273	578.5	1286	0.432182	0.495293
pveT_jg11984	22	14	1	1	0	2	0	2	4	27	34	20	10	6	2	5	9	7	2	2	8.5	9.86488	4.5	34	1.16057	0.789474
pveT_jg11985	1	8	17	0	4	0	3	2	1	3	31	16	1	5	1	4	1	2	6	0	5.3	7.71942	2.5	31	1.4565	0.872666
pveT_jg11986	51	215	228	4	1	1	32	52	47	15	11	15	43	38	4	14	10	11	17	1	40.5	64.2966	15	228	1.58757	0.865651
pveT_jg11987	598	368	112	1	4	0	40	39	82	34	73	59	18	16	0	3	14	12	0	0	73.65	148.296	17	598	2.01352	0.922989
pveT_jg11988	0	1	0	0	0	0	0	0	0	1	8	2	0	0	0	1	0	0	0	0	0.65	1.81442	0	8	2.79141	0.967105
pveT_jg11989	32	4	0	0	0	0	0	0	0	7	47	24	6	3	0	5	0	0	17	2	7.35	12.8893	1	47	1.75365	0.888018
pveT_jg11990	1858	1133	478	1	1	5	243	287	538	27	98	47	9	38	4	2	19	0	7	26	241.05	472.858	26.5	1858	1.96166	0.916067
pveT_jg11991	2	4	77	0	0	0	19	11	9	5	0	3	1	0	2	17	1	2	0	0	7.65	17.2818	2	77	2.25906	0.948052
pveT_jg11992	0	7	1	2	0	0	0	1	0	3103	2552	64	124	250	0	0	0	2	1	7	305.7	869.19	1	3103	2.84328	0.948929
pveT_jg11993	256	354	302	164	90	232	234	264	217	327	307	243	392	176	282	215	318	57	106	45	229.05	97.7077	238.5	392	0.426578	0.437567
pveT_jg11994	176	117	108	66	64	36	64	66	81	306	561	4159	2624	1771	30	79	56	236	250	104	547.7	1074.79	106	4159	1.96237	0.91401
pveT_jg11995	247	193	130	61	96	35	80	88	100	318	579	4533	2955	2120	52	82	65	310	269	105	620.9	1188.7	117.5	4533	1.91448	0.908449
pveT_jg11996	2641	2828	2169	2593	1894	500	2508	2365	2503	2627	2172	2946	5071	3317	1953	1447	2826	5286	2444	1406	2574.8	1090.52	2505.5	5286	0.423537	0.539897
pveT_jg11997	541	464	551	851	827	224	612	618	574	773	794	800	1188	711	663	837	1179	738	1124	444	725.65	245.446	724.5	1188	0.338243	0.409667
pveT_jg11999	37	24	23	5	0	2	3	13	5	0	0	120	155	34	1	12	0	13	98	5	27.5	44.1916	8.5	155	1.60697	0.865874
pveT_jg12	295	281	293	274	349	165	312	223	300	555	491	386	253	277	229	408	398	91	199	113	294.6	115.628	287	555	0.392491	0.493883
pveT_jg120	41	24	35	3	0	0	11	2	10	2517	2328	9620	7813	4409	18	3	4	85	33	12	1348.4	2795.02	21	9620	2.07284	0.905088
pveT_jg1200	929	695	1080	1158	1320	851	664	856	675	2447	2257	904	945	773	873	1692	1271	641	1321	784	1106.8	505.225	916.5	2447	0.456474	0.576517
pveT_jg12000	3300	3416	6112	6586	8956	5517	3085	3955	3049	11620	9900	7910	6741	7964	3661	4707	6580	4703	7552	3528	5942.1	2483.04	5814.5	11620	0.417873	0.514349
pveT_jg12001	766	779	971	747	753	502	700	718	668	1308	1178	767	598	638	581	660	801	608	1123	451	765.85	221.849	732.5	1308	0.289677	0.436303
pveT_jg12002	1910	1591	1329	1305	2443	1139	1163	1138	1195	2127	2361	6990	5890	3854	629	1552	1418	3063	8560	2293	2597.5	2143.31	1750.5	8560	0.825145	0.733214
pveT_jg12003	4	22	1	0	0	0	1	1	2	7	8	9	4	5	17	13	17	4	0	2	5.85	6.58767	4	22	1.1261	0.772727
pveT_jg12004	7741	7042	4910	4826	4993	2332	4509	5853	5103	7647	7828	13513	15294	9933	4904	8533	8354	8648	13396	6972	7616.55	3341.12	7344.5	15294	0.438666	0.528412
pveT_jg12005	710	664	1018	313	351	296	569	681	561	929	801	804	572	686	395	710	792	399	912	520	634.15	211.137	672.5	1018	0.332945	0.396908
pveT_jg12006	2747	4936	5603	5681	6955	8192	3121	4086	2841	9451	8921	3403	2400	3732	5634	6766	11936	1651	4337	2391	5239.2	2752.95	4636.5	11936	0.525453	0.590588
pveT_jg12007	1682	1379	1798	1104	910	882	960	1421	999	2005	1644	1818	1046	1491	958	1512	2197	863	2596	1086	1417.55	490.836	1400	2596	0.346256	0.47784
pveT_jg12008	41	94	137	307	603	431	55	53	59	69	20	34	149	62	34	23	75	5	5	13	113.45	156.389	57	603	1.37848	0.854587
pveT_jg12009	6176	5541	6358	11386	9049	3915	4544	7078	4655	14568	12828	7279	9208	7090	6406	6632	9890	4566	5470	3835	7323.7	2981.86	6519	14568	0.407152	0.523447
pveT_jg1201	3082	2803	3378	4695	4396	2564	2606	3368	2547	7339	7253	2860	3014	2536	2274	4073	4241	2532	4236	1835	3581.6	1493.91	3048	7339	0.417107	0.538923
pveT_jg12010	13	13	15	3	0	0	15	9	13	44	38	13	16	14	28	26	55	9	55	14	19.65	16.4037	14	55	0.834794	0.676555
pveT_jg12011	15	14	8	8	0	0	1	2	0	328	404	90	154	116	4	7	5	6	3	16	59.05	114.082	7.5	404	1.93195	0.898775
pveT_jg12012	1	0	0	0	0	0	0	0	0	7	1	2	3	6	0	0	0	0	0	1	1.05	2.03845	0	7	1.94138	0.894737
pveT_jg12013	240	827	639	226	117	81	91	128	96	1630	1063	182	345	544	214	256	579	272	120	138	389.4	398.112	233	1630	1.02237	0.801162
pveT_jg12014	451	286	261	388	579	607	280	324	340	326	270	162	346	254	106	248	354	222	272	182	312.9	124.075	283	607	0.396534	0.510015
pveT_jg12015	133	166	271	316	145	51	389	311	405	615	613	694	1370	573	316	738	501	696	847	344	474.7	308.131	397	1370	0.649108	0.687899
pveT_jg12016	2546	2771	3837	4280	5397	5968	2502	2305	2351	2305	2193	1504	1803	1632	2311	3056	3434	2980	6924	2766	3143.25	1463.41	2656	6924	0.465571	0.574774
pveT_jg12017	676	435	2034	103	56	43	284	217	244	420	312	654	1225	513	244	446	253	694	615	406	493.7	454.443	413	2034	0.920484	0.797133
pveT_jg12018	988	833	1302	1158	1473	458	819	731	863	1702	1882	1874	1509	1521	878	1083	1491	889	1348	614	1170.8	417.545	1120.5	1882	0.356632	0.397785
pveT_jg12019	114	207	239	287	97	42	1133	1374	1220	1283	1320	1970	2146	1824	630	1710	887	1039	876	332	936.5	672.482	963	2146	0.71808	0.59327
pveT_jg1202	396	493	561	393	434	363	374	408	419	695	695	708	667	675	372	576	544	512	842	609	536.8	142.143	528	842	0.264797	0.381548
pveT_jg12020	105	134	154	172	269	119	160	145	157	164	155	117	212	120	67	120	95	219	222	107	150.65	49.5934	149.5	269	0.329196	0.463119
pveT_jg12021	27	32	36	38	27	19	12	44	38	23	28	17	23	35	15	9	37	25	42	13	27	10.5531	27	44	0.390856	0.406699
pveT_jg12022	62	54	41	35	44	20	41	59	41	71	54	34	36	40	23	22	71	25	55	24	42.6	15.9585	41	71	0.374613	0.421053
pveT_jg12023	96	213	319	266	346	109	255	367	207	474	377	595	265	461	80	136	306	107	273	166	270.9	139.391	265.5	595	0.514548	0.573375
pveT_jg12024	279	361	1616	236	44	13	79	177	93	24	9	16	25	43	64	318	12	47	17	669	207.1	371.67	55.5	1616	1.79464	0.917731
pveT_jg12025	186	611	377	449	545	366	276	662	389	497	651	645	66	328	769	588	1596	91	227	73	469.6	339.203	419	1596	0.722324	0.74291
pveT_jg12026	3	11	9	5	2	0	7	8	5	1	2	2	1	0	0	0	0	0	0	0	2.8	3.48833	1.5	11	1.24583	0.784689
pveT_jg12027	3407	2660	1955	6340	1888	904	5266	6371	5101	4841	6351	4647	5277	3426	6833	5704	7552	4104	4076	1925	4431.4	1878.5	4744	7552	0.423908	0.434963
pveT_jg12028	263	155	142	133	106	42	123	156	159	1023	852	708	576	458	122	173	177	117	190	50	286.25	282.254	157.5	1023	0.98604	0.75809
pveT_jg12029	357	433	436	440	514	843	459	627	438	307	280	2026	877	726	137	273	237	289	501	312	525.6	403.856	437	2026	0.768371	0.77955
pveT_jg1203	476	369	501	460	77	33	1349	1512	1457	1553	2221	2307	7703	2339	1348	1582	1034	3291	248	674	1526.7	1696.04	1348.5	7703	1.11092	0.844005
pveT_jg12030	179	347	236	1123	736	805	916	1050	909	1448	1106	1227	465	1623	1244	1304	3041	311	763	630	973.15	637.993	912.5	3041	0.655596	0.715779
pveT_jg12031	2301	3159	3594	1714	725	260	4195	4439	3550	1663	1330	3152	8219	2697	1343	6999	1949	2349	3370	1522	2926.5	1965.68	2523	8219	0.671681	0.677826
pveT_jg12032	1640	753	962	642	1876	1392	517	472	474	852	1102	1404	724	893	413	755	660	399	1041	378	867.45	429.916	754	1876	0.495609	0.565902
pveT_jg12033	4353	3180	3516	3825	1314	520	3009	3204	2834	5807	4539	5165	7894	5282	2861	3205	4788	7318	5494	3223	4066.55	1797.49	3670.5	7894	0.442019	0.510374
pveT_jg12034	621	584	1308	912	1360	335	768	902	796	3097	2497	2500	2347	2364	677	1081	1436	974	1254	542	1317.75	801.845	1027.5	3097	0.608495	0.604745
pveT_jg12035	270	296	563	284	345	444	369	312	323	763	764	738	666	568	279	459	710	340	689	309	474.55	186.843	406.5	764	0.393726	0.398801
pveT_jg12036	30	90	230	72	38	112	78	125	110	203	188	124	208	164	52	53	51	18	14	15	98.75	69.1291	84	230	0.700041	0.600686
pveT_jg12037	1173	986	1832	1280	1512	399	1131	1428	1164	2753	2489	2478	2138	2306	1022	1675	2486	1245	2126	1068	1634.55	651.734	1470	2753	0.398724	0.427648
pveT_jg12038	2564	3011	7700	2752	2693	738	2480	2400	2438	4432	3319	3693	4523	3911	1961	2897	3859	3180	4291	3063	3295.25	1377.8	3037	7700	0.418118	0.602153
pveT_jg12039	88	169	99	13	4	5	11	27	10	0	0	1	1	0	2	0	0	1	0	0	21.55	44.7125	1.5	169	2.07483	0.918405
pveT_jg1204	410	406	394	318	556	379	387	419	402	522	560	407	362	368	322	461	771	223	438	256	418.05	119.13	404	771	0.284966	0.481876
pveT_jg12040	9	0	3	2	0	0	0	0	2	5	7	4	16	2	3	0	4	27	2	4	4.5	6.55744	2.5	27	1.45721	0.877193
pveT_jg12041	216	211	248	411	484	292	735	832	899	1258	1308	1362	1363	1068	831	2266	1480	822	1472	454	900.6	546.343	831.5	2266	0.606644	0.634273
pveT_jg12042	557	152	42	983	32	210	19674	25130	22891	4482	2863	4695	5336	4385	8422	22944	17731	7712	14467	6228	8446.8	8688.44	5015.5	25130	1.02861	0.698817
pveT_jg12043	0	0	0	2	1	0	0	1	0	0	4	1	1	2	1	2	0	0	2	0	0.85	1.08942	0.5	4	1.28167	0.828947
pveT_jg12044	1574	2057	1448	1657	1435	321	2148	2237	1916	2827	2216	4983	3345	5009	1175	1421	1913	1482	1750	1089	2100.15	1176.66	1831.5	5009	0.560274	0.611289
pveT_jg12045	671	687	1305	478	996	629	463	574	518	961	670	1069	516	954	576	717	1283	437	1001	456	748.05	275.908	670.5	1305	0.368837	0.449244
pveT_jg12046	4650	2990	5567	3314	1586	525	3780	3630	3562	5376	4916	5592	6212	6469	4035	5550	7502	7919	8607	3701	4774.15	2029.5	4783	8607	0.425102	0.468756
pveT_jg12047	30	35	27	87	541	163	11	16	29	27	24	5	14	26	42	26	31	10	135	54	66.65	118.963	28	541	1.78489	0.92295
pveT_jg12048	134	439	497	450	458	112	120	152	96	154	193	40	65	53	55	60	193	29	30	41	168.55	158.6	116	497	0.940969	0.695648
pveT_jg12049	310	248	269	634	33	31	1518	1794	1435	36497	32889	3375	6923	9432	2347	4085	3800	2270	278	2550	5535.9	10274.3	2032	36497	1.85594	0.892967
pveT_jg1205	29407	22277	33268	50758	54902	69249	18190	22581	16179	56117	52084	34338	30036	32724	17918	26514	29310	21012	51734	21733	34516.6	15586.5	29721.5	69249	0.451567	0.527957
pveT_jg12051	327	366	449	336	542	297	284	357	319	542	519	526	381	479	205	382	508	283	563	322	399.35	107.304	373.5	563	0.268698	0.305974
pveT_jg12052	46	281	120	83	15	48	219	213	217	111	113	63	14	16	62	95	116	2	1	1	91.8	83.5436	73	281	0.910061	0.708747
pveT_jg12053	0	0	0	0	0	0	0	0	0	13	34	5	1	4	0	1	0	0	0	0	2.9	7.94653	0	34	2.74018	0.962848
pveT_jg12054	9	10	15	970	362	593	28	94	27	12	3	18	10	17	0	0	886	8	19	33	155.7	302.348	17.5	970	1.94186	0.883668
pveT_jg12055	343	432	365	404	512	502	359	439	356	744	654	517	218	387	257	451	644	198	472	188	422.1	149.945	418	744	0.355235	0.455433
pveT_jg12056	274	290	293	434	336	313	610	961	756	1150	1443	1423	787	1064	478	989	1016	218	439	211	674.25	405.483	544	1443	0.601384	0.560783
pveT_jg12057	2003	2990	5630	3641	3418	1358	2245	2165	2114	5142	5516	3319	1517	3066	3517	5181	7167	1643	4023	1951	3380.3	1621.45	3192.5	7167	0.479675	0.55616
pveT_jg12058	279	375	479	487	468	260	974	964	884	698	764	757	784	618	675	1463	1503	519	909	389	712.45	341.97	686.5	1503	0.479991	0.553665
pveT_jg12059	0	2	12	14	17	29	22	16	24	33	48	27	30	42	31	33	60	16	11	15	24.1	14.8887	23	60	0.617789	0.629825
pveT_jg1206	1345	1087	3409	3222	1039	433	1622	1663	1749	2800	3066	3252	2504	3256	1744	3049	4507	1580	3474	1360	2308.05	1074.26	2126.5	4507	0.465442	0.513575
pveT_jg12060	1	11	6	7	0	0	3	17	7	704	531	2074	1829	1461	3	5	2	15	3	2	334.05	662.049	6.5	2074	1.98188	0.883089
pveT_jg12061	253	204	242	125	127	123	194	150	208	450	395	612	565	530	175	296	340	321	497	238	302.25	155.783	247.5	612	0.515412	0.532766
pveT_jg12062	6355	5496	7159	5310	3515	823	3316	3672	3327	4768	5437	10782	7606	8997	1701	2997	2760	4913	8423	3423	5039	2559.07	4840.5	10782	0.507853	0.560681
pveT_jg12063	2	0	6	4	3	0	0	1	0	30	9	94	32	95	35	0	1	1	11	3	16.35	28.9669	3	95	1.77168	0.871468
pveT_jg12065	59	119	155	80	138	165	194	173	244	173	92	121	74	206	99	119	217	29	62	74	129.65	59.5653	120	244	0.459432	0.493313
pveT_jg12066	0	1	4	5	9	8	30	29	64	179	570	753	21	248	3	361	113	1	795	317	175.55	256.615	29.5	795	1.46178	0.820192
pveT_jg12067	383	155	26	83	250	178	101	85	76	309	265	184	119	221	54	215	363	104	250	134	177.75	102.215	166.5	383	0.575049	0.564106
pveT_jg12068	3	10	6	10	26	46	3	16	19	4	226	238	5	3	3	266	8	2	322	1	60.85	105.605	9	322	1.7355	0.85371
pveT_jg12069	4	0	0	18	27	21	0	0	0	96	408	505	2	101	4	241	49	2	493	100	103.55	168.822	19.5	505	1.63035	0.83679
pveT_jg1207	0	0	0	1	0	0	0	0	0	10	20	10	0	0	0	2	0	1	9	0	2.65	5.36337	0	20	2.02392	0.913158
pveT_jg12070	131	20	55	40	65	16	92	111	132	558	372	555	1026	737	39	58	51	122	89	120	219.45	280.978	101.5	1026	1.28037	0.827485
pveT_jg12071	16	16	48	27	38	35	8	18	13	26	0	7	3	11	4	5	10	0	0	1	14.3	13.9136	10.5	48	0.972982	0.739035
pveT_jg12072	2266	2889	2133	1785	857	1215	1328	1498	1216	4481	4467	4885	1854	2310	1656	1637	2480	2655	5315	3410	2516.85	1325.7	2199.5	5315	0.52673	0.554171
pveT_jg12073	5514	5766	7459	11390	13020	9377	4198	4792	3851	9716	10602	4494	3142	4410	6110	9317	11780	3503	6629	3363	6921.65	3166.03	5938	13020	0.457409	0.493035
pveT_jg12074	404	298	317	320	137	58	246	262	231	253	266	478	251	202	179	411	344	254	675	196	289.1	132.366	258	675	0.457856	0.601793
pveT_jg12075	543	189	288	465	1177	366	305	342	317	559	436	494	348	498	200	305	642	142	391	239	412.3	223.695	357	1177	0.542555	0.683898
pveT_jg12076	219	1459	1217	1164	656	625	2353	3610	2396	541	68	144	1401	581	1072	237	536	764	82	126	962.55	927.09	640.5	3610	0.96316	0.771964
pveT_jg12077	212	783	717	1179	226	111	2325	3300	2056	567	415	1078	1812	754	714	1409	914	944	589	280	1019.25	811.934	768.5	3300	0.796599	0.727512
pveT_jg12078	0	0	0	1	0	0	0	1	0	33	68	43	5	13	0	1	2	0	1	2	8.5	18.2425	1	68	2.14618	0.921053
pveT_jg12079	278	345	338	430	369	216	349	330	293	407	321	632	434	603	273	276	279	303	403	238	355.85	108.026	334	632	0.303572	0.459943
pveT_jg12080	614	881	795	736	969	722	614	806	658	1045	784	1003	627	912	453	678	1470	335	905	454	773.05	250.821	760	1470	0.324457	0.499069
pveT_jg12081	1480	1399	1557	1679	814	396	1453	1681	1398	1906	1595	1792	1437	1476	728	1656	1662	1290	2553	1319	1463.55	450.147	1478	2553	0.307572	0.449193
pveT_jg12082	263	201	325	341	192	38	206	212	190	748	554	384	417	492	216	241	398	256	281	238	309.65	157.231	259.5	748	0.507771	0.616873
pveT_jg12083	1	0	1	1	0	0	0	1	0	338	580	29	34	21	0	0	0	0	0	7	50.65	145.426	0.5	580	2.8712	0.960708
pveT_jg12085	615	564	1025	852	1024	446	455	571	448	1824	1522	1199	904	1316	624	914	1178	558	1023	542	880.2	387.524	878	1824	0.440268	0.544668
pveT_jg12086	359	379	922	274	443	336	107	147	99	169	109	247	125	340	82	568	195	66	407	263	281.85	205.211	255	922	0.728086	0.730848
pveT_jg12087	654	804	835	538	403	360	794	874	825	1885	2175	1216	918	743	831	1096	1489	525	1018	472	922.75	470.123	828	2175	0.509481	0.60605
pveT_jg12088	122	177	134	106	15	17	135	147	129	249	258	209	212	210	194	160	243	159	212	96	159.2	68.2554	159.5	258	0.42874	0.403101
pveT_jg12089	0	5	2	1	0	0	0	0	0	0	0	1	0	2	0	0	1	0	3	6	1.05	1.76143	0	6	1.67755	0.868421
pveT_jg1209	213	370	614	142	212	158	235	266	230	288	257	216	194	187	259	224	249	349	345	118	256.3	106.792	232.5	614	0.416668	0.613235
pveT_jg12090	391	278	386	271	232	252	166	213	157	307	265	402	187	209	123	161	178	170	486	155	249.45	99.8897	222.5	486	0.40044	0.512346
pveT_jg12091	511	595	431	693	845	892	398	473	388	826	777	641	443	463	272	517	479	254	502	321	536.05	188.388	490.5	892	0.351437	0.42005
pveT_jg12092	4500	3966	3924	8230	9903	1898	2170	2029	2017	4174	3843	3949	4830	3596	2076	2201	2922	3652	4111	2128	3805.95	2058.03	3747.5	9903	0.54074	0.648081
pveT_jg12093	5356	4886	4757	5655	6358	1758	4040	4347	3936	8569	6657	6004	6465	5945	3439	3845	3751	5728	7658	3623	5138.85	1612.93	5121	8569	0.313871	0.421366
pveT_jg12094	0	0	0	7	8	6	0	0	0	2	6	5	4	2	0	0	0	0	0	0	2	2.84697	0	8	1.42349	0.789474
pveT_jg12095	5838	5460	5999	8482	14622	8391	3101	3011	2755	5951	5838	5255	4463	3800	2923	3199	5190	3301	7431	2559	5378.45	2843.31	5222.5	14622	0.528649	0.665439
pveT_jg12096	4470	3869	4759	4832	5133	3456	2898	2894	2795	5950	4834	5617	5717	5200	2562	5650	3926	3655	8640	2709	4478.3	1487	4614.5	8640	0.332046	0.50703
pveT_jg12097	4005	3589	5162	3810	2889	1806	2004	2706	2113	4391	4167	2120	3310	2042	3291	4058	5726	4076	4330	2427	3401.1	1117.99	3449.5	5726	0.328713	0.427395
pveT_jg12098	1180	650	618	222	218	79	742	617	720	248	306	1661	548	770	247	281	221	149	570	191	511.9	389.896	427	1661	0.761663	0.728223
pveT_jg12099	1278	1336	1066	204	212	137	64	256	57	72	37	91	38	155	3	13	20	620	1319	364	367.1	477.661	146	1336	1.30117	0.763394
pveT_jg121	2032	1144	443	1330	726	226	781	765	681	3475	2775	3318	1733	2741	337	1414	1743	864	2751	1067	1517.3	1013.12	1237	3475	0.667711	0.593018
pveT_jg1210	533	370	498	273	346	128	301	382	293	973	889	830	355	682	310	668	794	306	1134	518	529.15	275.278	440	1134	0.520226	0.56145
pveT_jg12102	1354	1231	4614	1340	424	172	1379	1489	1285	2924	2579	3053	4144	2747	1094	1702	2712	1977	2943	1227	2019.5	1160.98	1595.5	4614	0.574883	0.591906
pveT_jg12103	0	0	0	0	0	0	0	0	0	0	3	1	0	4	0	6	1	0	0	0	0.75	1.65036	0	6	2.20048	0.921053
pveT_jg12104	2250	2132	3647	4068	6221	6102	1566	1997	1516	5393	5921	2212	1268	1801	4007	4706	6876	801	3406	1106	3349.8	1953.98	2828	6876	0.583311	0.539818
pveT_jg12105	85	172	1136	1154	1447	535	627	485	459	2378	3370	7431	2262	3343	467	1515	675	391	1064	915	1495.55	1697.67	989.5	7431	1.13515	0.840781
pveT_jg12106	2048	886	614	240	205	216	825	1093	1056	480	440	882	741	711	413	1177	850	794	1237	625	776.65	430.143	767.5	2048	0.553844	0.653449
pveT_jg12107	447	377	551	226	385	267	254	332	268	500	438	483	427	354	229	374	359	361	794	299	386.25	132.396	367.5	794	0.342773	0.540567
pveT_jg12108	1	3	2	41	136	98	6	7	10	447	174	81	13	18	5	72	37	1	41	2	59.75	103.614	15.5	447	1.73413	0.911927
pveT_jg12109	7	11	14	11	21	1	2	7	2	0	0	1	1	1	2	0	2	0	19	0	5.1	6.64039	2	21	1.30204	0.796992
pveT_jg1211	16	2	0	4	0	1	0	1	0	4	3	2	0	1	0	2	0	0	0	0	1.8	3.60701	0.5	16	2.00389	0.934211
pveT_jg12110	60	88	19	21	2	5	11	14	15	2	0	7	0	1	1	2	0	1	1	1	12.55	22.5119	2	88	1.79378	0.902512
pveT_jg12111	52	57	62	67	84	53	30	45	24	32	19	21	23	25	22	25	33	18	35	29	37.8	18.6987	31	84	0.494675	0.578947
pveT_jg12112	1345	1159	2067	1054	1980	1365	1384	1499	1501	2637	2531	2096	1683	1552	1196	1923	2433	1302	2658	1044	1720.45	534.49	1526.5	2658	0.310669	0.371292
pveT_jg12113	0	3	1	13	10	4	0	0	0	0	0	1	1	0	0	0	0	0	1	0	1.7	3.55557	0	13	2.09151	0.91498
pveT_jg12114	1	0	1	0	0	0	1	1	1	3	0	1	0	0	0	1	5	1	0	0	0.8	1.23969	0.5	5	1.54962	0.884211
pveT_jg12115	227	294	249	122	107	145	276	291	263	329	279	144	38	106	174	142	393	75	173	85	195.6	97.1512	173.5	393	0.496683	0.528726
pveT_jg12117	282	236	260	672	808	669	303	345	296	449	513	634	280	441	408	222	222	67	210	118	371.75	199.535	299.5	808	0.536745	0.56833
pveT_jg12118	0	0	0	0	0	0	1	0	0	0	0	3	2	1	0	0	2	0	2	0	0.55	0.944513	0	3	1.7173	0.859649
pveT_jg12120	319	126	81	22	45	34	71	53	71	11	12	69	23	82	1	9	0	42	291	165	76.35	88.9111	49	319	1.16452	0.800693
pveT_jg12121	337	320	799	532	287	176	588	904	667	764	653	1341	1221	1501	675	1339	917	597	739	539	744.8	369.834	671	1501	0.496554	0.530313
pveT_jg12122	172	319	455	406	343	518	652	661	570	1072	1279	491	497	374	615	658	1287	476	430	315	579.5	303.571	494	1287	0.523849	0.578661
pveT_jg12123	3570	2520	3555	13613	29851	12823	2584	3639	2444	5058	5195	7247	13139	7059	2604	4651	4232	4658	9343	3322	7055.35	6475.83	4654.5	29851	0.917861	0.80384
pveT_jg12124	1	16	4	22	18	22	25	33	16	747	906	5313	4906	3007	15	58	65	47	27	24	763.6	1639.49	26	5313	2.14706	0.901344
pveT_jg12125	3	3	0	0	0	0	0	0	1	0	0	0	0	1	0	0	0	1	6	0	0.75	1.55174	0	6	2.06899	0.921053
pveT_jg12126	1126	961	1043	1249	1464	790	690	538	662	1032	814	760	415	546	456	637	979	515	643	442	788.1	291.109	725	1464	0.369381	0.485979
pveT_jg12127	2	3	0	1	0	0	1	0	0	1	17	3	6	6	1	0	0	3	20	0	3.2	5.57815	1	20	1.74317	0.884211
pveT_jg12128	7563	6068	6586	4014	658	451	4781	3422	4006	5006	4480	5303	9218	4281	4534	4449	4566	9818	6374	2542	4906	2346.5	4550	9818	0.478293	0.526637
pveT_jg12129	562	621	850	731	1776	1394	704	557	687	505	374	319	323	307	403	299	464	308	529	362	603.75	377.764	517	1776	0.625696	0.69479
pveT_jg12130	26	4744	27	1248	708	44	180	856	307	585	192	102	17	135	6	7	18	2	28	26	462.9	1065.03	73	4744	2.30077	0.94992
pveT_jg12131	0	352	311	529	742	574	363	363	318	1	0	0	0	2	31	0	0	0	1	0	179.35	240.92	1.5	742	1.34329	0.798198
pveT_jg12132	384	325	427	371	395	159	301	318	290	560	504	513	508	393	218	278	416	313	650	249	378.6	122.915	377.5	650	0.324657	0.439514
pveT_jg12133	107	570	688	660	1502	1731	42	69	44	118	105	363	616	454	29	68	105	701	500	514	449.3	472.011	408.5	1731	1.05055	0.77941
pveT_jg12134	21	61	770	511	174	60	68	47	86	207	161	131	526	224	28	10	24	653	101	190	202.65	226.17	116	770	1.11606	0.775598
pveT_jg12135	3	20	8	45	9	7	649	962	1006	506	456	764	399	647	733	3168	1735	184	340	121	588.1	754.544	427.5	3168	1.28302	0.857224
pveT_jg12136	0	0	42	2	3	6	48	89	24	0	0	5	3	1	0	44	0	1	2	0	13.5	24.0011	2	89	1.77786	0.892963
pveT_jg12137	1730	2576	6209	2375	2725	784	1147	1155	1060	1028	1150	1172	1274	1060	851	1920	1468	1091	2047	948	1688.5	1213.05	1163.5	6209	0.718417	0.766375
pveT_jg12138	1147	985	1074	869	1298	805	773	922	812	1362	1109	1631	1207	1372	579	1145	1458	729	1810	735	1091.1	326.737	1091.5	1810	0.299457	0.418087
pveT_jg12139	538	585	970	604	899	683	732	663	675	993	1218	676	380	448	683	755	1166	415	1006	461	727.5	243.059	679.5	1218	0.334101	0.423905
pveT_jg12140	12508	7373	7073	6203	10342	9253	6385	8818	7651	6538	5402	10148	9157	9807	4037	6178	9077	7868	11682	7973	8173.65	2133.93	7920.5	12508	0.261075	0.364764
pveT_jg12141	1072	1256	1854	1663	2370	2081	1002	1206	960	2159	1904	1547	1095	1563	1191	1719	2207	831	1814	804	1514.9	489.48	1555	2370	0.323111	0.379791
pveT_jg12142	191	161	188	163	318	203	164	123	144	479	379	388	333	328	150	354	391	294	305	170	261.3	106.379	248.5	479	0.407113	0.478409
pveT_jg12143	0	7	7	1	2	3	8	13	10	23	26	5	0	16	2	18	21	0	1	2	8.25	8.40974	6	26	1.01936	0.718623
pveT_jg12144	46	105	151	442	494	407	338	422	435	865	833	968	1023	918	207	567	464	216	486	180	478.35	299.951	438.5	1023	0.627054	0.560426
pveT_jg12145	306	238	457	201	196	150	372	444	385	431	277	368	331	466	288	164	401	311	155	232	308.65	104.815	308.5	466	0.339591	0.355433
pveT_jg12146	39	73	54	130	147	86	56	101	68	189	122	188	203	256	84	113	190	69	127	68	118.15	60.0774	107	256	0.508484	0.566817
pveT_jg12147	137	74	185	65	10	17	2745	3321	3592	861	845	1013	1302	797	1564	4158	2338	967	1427	753	1308.55	1273.93	914	4158	0.973546	0.721361
pveT_jg12148	1276	1008	895	1026	1778	1609	608	664	612	1167	1067	2011	1799	1265	477	765	878	787	1273	598	1078.15	444.103	1017	2011	0.411912	0.488288
pveT_jg12149	1	0	0	0	1	0	0	1	0	0	0	3	0	0	0	3	0	0	1	0	0.5	0.945905	0	3	1.89181	0.877193
pveT_jg12151	14	16	18	2	0	0	1	2	0	0	1	3	0	0	0	0	0	0	0	0	2.85	5.76993	0	18	2.02454	0.885965
pveT_jg12152	2201	2864	1655	3092	4344	4393	2025	2267	1621	1957	2380	2526	1446	1767	1109	1839	1290	1230	3055	1749	2240.5	924.943	1991	4393	0.412829	0.515773
pveT_jg12153	7048	7772	9323	12495	13184	18574	5424	7838	4996	14361	15087	7357	5625	6293	12067	14374	16134	4259	10727	4581	9875.95	4371	8580.5	18574	0.44259	0.492939
pveT_jg12154	4310	4597	6058	11304	6538	1739	3675	4350	3286	7926	6641	5114	5935	5272	4407	4937	6548	4243	5673	3574	5306.35	1996.89	5025.5	11304	0.376321	0.558503
pveT_jg12155	996	1311	1059	1118	179	71	1317	1369	1154	2994	3116	1220	1320	1623	1996	1267	2654	1228	1972	842	1440.3	789.653	1289	3116	0.548256	0.566077
pveT_jg12156	0	1	0	1	0	0	0	0	0	2	0	2	0	1	0	0	0	0	0	0	0.35	0.67082	0	2	1.91663	0.868421
pveT_jg12157	3582	4188	3993	4181	2334	1676	2537	3540	2701	3228	3041	4595	3595	3650	2250	3050	2723	2008	3733	2089	3134.7	824.848	3139	4595	0.263135	0.334528
pveT_jg12158	2220	2290	3022	3155	4229	3276	2327	2277	2100	3582	3625	2902	1836	2400	2174	3215	3824	1682	3492	1827	2772.75	750.189	2651	4229	0.270558	0.362472
pveT_jg12159	815	639	931	1043	1083	480	804	806	733	1386	1162	825	1325	915	735	978	1733	732	1042	580	937.35	298.592	870	1733	0.318549	0.483281
pveT_jg1216	2	10	5	13	10	9	9	14	10	51	28	31	21	21	7	14	40	5	21	12	16.65	12.5542	12.5	51	0.754006	0.708978
pveT_jg12160	16595	21571	22588	12400	11504	16923	7612	8236	7795	18276	24558	22021	22581	13594	18651	13669	13100	32159	51687	20241	18788	9970	17599.5	51687	0.530656	0.670004
pveT_jg12161	0	1	2	1	2	0	1	0	0	2	0	0	0	0	1	0	0	0	0	0	0.5	0.760886	0	2	1.52177	0.789474
pveT_jg12162	0	0	1	3	1	0	0	1	2	1	1	5	31	39	1	0	0	0	0	0	4.3	10.6529	1	39	2.47742	0.936572
pveT_jg12163	0	0	2	149	16	22	1662	1125	1365	485	1516	607	26	124	400	1886	887	11	19	31	516.65	648.832	136.5	1886	1.25585	0.764274
pveT_jg12164	5712	7442	5966	6736	6151	4497	5080	5884	4430	8232	7997	3988	2892	3740	8114	7962	9862	2540	4717	3615	5777.85	2021.59	5798	9862	0.349885	0.435926
pveT_jg12165	8	5	27	21	27	48	10	9	2	100	95	145	114	60	7	11	3	6	14	14	36.3	43.1498	14	145	1.1887	0.789111
pveT_jg12166	135	49	124	54	70	81	133	122	131	106	95	363	276	308	45	60	99	109	191	85	131.8	87.8908	107.5	363	0.66685	0.670436
pveT_jg12167	1057	1453	3249	2910	1320	448	672	770	776	6199	8587	23917	12208	11543	502	1267	935	720	5478	651	4233.1	5927.66	1293.5	23917	1.40031	0.866325
pveT_jg12168	3	31	13	9	11	10	5	5	2	768	176	10	13	29	3	1	20	32	0	3	57.2	171.589	10	768	2.9998	0.974232
pveT_jg12169	9	58	82	27	27	24	39	46	46	30	25	19	14	19	23	12	26	5	13	10	27.7	18.7732	24.5	82	0.677731	0.697047
pveT_jg1217	5	28	15	36	38	39	40	67	58	172	141	133	56	98	39	35	154	13	82	71	66	49.1603	48	172	0.744853	0.648715
pveT_jg12170	85	320	264	36	8	14	77	40	20	0	0	3	0	0	1	0	0	0	0	0	43.4	89.1907	2	320	2.05509	0.909868
pveT_jg12171	3656	3111	3636	8827	1825	1025	6040	8021	6160	8683	10067	6403	8237	6232	9001	12508	20832	7060	8103	4265	7184.6	4319.55	6731.5	20832	0.601224	0.689597
pveT_jg12172	343	339	397	739	622	198	399	533	420	635	548	508	589	528	491	529	766	357	394	256	479.55	149.721	499.5	766	0.312211	0.393637
pveT_jg12173	263	213	295	336	208	85	171	224	181	480	306	337	305	369	111	214	381	293	384	181	266.85	99.7583	278	480	0.373837	0.467434
pveT_jg12174	22	23	75	0	1	7	5	4	3	0	0	1	0	0	0	0	0	0	0	0	7.05	17.3887	0	75	2.46648	0.953684
pveT_jg12175	0	0	0	0	0	0	0	0	0	64	26	3	1	1	0	0	0	0	0	0	4.75	15.0992	0	64	3.17879	0.974507
pveT_jg12176	6855	5232	8978	14517	14506	4304	5238	5698	4845	4528	3994	12067	10622	8165	2313	2489	2744	6851	9211	4407	6878.2	3725.32	5468	14517	0.541613	0.553891
pveT_jg12177	997	1032	1495	1212	1940	1446	807	893	796	1666	1683	1231	1692	1060	789	1221	1274	1376	1576	889	1253.75	346.093	1226	1940	0.276047	0.372355
pveT_jg12178	348	2801	2392	1395	1156	301	1300	1721	1727	2411	1335	1190	3099	1759	578	521	915	926	440	787	1355.1	820.529	1245	3099	0.605512	0.592347
pveT_jg12179	96	122	120	33	19	2	18	40	25	794	696	904	882	440	26	13	20	76	31	34	219.55	323.727	37	904	1.4745	0.796984
pveT_jg1218	2991	1970	2466	2821	3887	1161	1364	1453	1335	4923	4840	3522	1380	2827	1112	4573	5593	1086	4367	1917	2779.4	1484.89	2643.5	5593	0.53425	0.529534
pveT_jg12180	235	298	330	402	446	441	296	284	299	537	446	361	404	271	341	656	450	316	467	290	378.5	104.071	351	656	0.274955	0.445282
pveT_jg12181	0	0	0	146	0	18	19	63	54	7	2	1	17	0	16	287	31	16	11	4	34.6	68.543	13.5	287	1.98101	0.925729
pveT_jg12182	52	129	101	123	115	122	21	30	11	0	0	0	0	0	0	0	0	1	0	0	35.25	50.988	0.5	129	1.44647	0.764994
pveT_jg12183	335	218	222	210	294	295	213	157	275	527	567	360	203	298	214	487	644	162	345	208	311.7	140.331	284.5	644	0.450212	0.543151
pveT_jg12184	4054	3476	3026	4781	4228	6034	4680	3904	5704	6905	7845	6770	8152	5838	3242	4811	3814	4353	5955	3049	5031.05	1552.09	4730.5	8152	0.308501	0.402994
pveT_jg12185	172	309	259	66	31	68	423	324	437	149	174	82	411	63	411	709	421	446	13	10	248.9	194.403	216.5	709	0.781047	0.683097
pveT_jg12186	57	17	22	22	0	3	1	12	3	16132	9069	332102	43576	171665	3	1	1	0	1	19739	29621.3	81059.8	14.5	332102	2.73654	0.958744
pveT_jg12187	3	2	0	0	0	0	0	1	0	10055	1085	35461	8553	80069	0	2	1	0	0	9535	7238.35	19038.7	1	80069	2.63026	0.957472
pveT_jg12188	10268	9910	15213	29541	9742	2582	8223	9227	7712	14572	14856	13827	19857	12976	8556	12655	12034	14482	19206	8267	12685.3	5690.4	12344.5	29541	0.448582	0.600618
pveT_jg12189	665	773	3476	826	248	129	426	667	476	1001	1669	446	407	671	296	351	599	222	461	288	704.85	736.855	468.5	3476	1.04541	0.839183
pveT_jg1219	1697	2036	2755	4168	5493	2001	1975	2415	2024	5853	5574	7165	10229	5938	1986	2805	2984	4391	4199	1992	3884	2252.93	2894.5	10229	0.580055	0.652942
pveT_jg12190	1082	634	543	526	185	81	1113	1111	1233	674	524	1362	1981	1351	471	857	744	1596	2093	1053	960.7	542.869	955	2093	0.565077	0.569467
pveT_jg12191	286	208	201	233	475	518	135	212	178	369	142	140	236	284	163	51	379	83	62	108	223.15	129.801	204.5	518	0.581677	0.599167
pveT_jg12192	86	109	94	19	5	6	5	18	10	8	2	1	14	0	0	0	0	0	0	0	18.85	34.1379	5	109	1.81103	0.870594
[truncated: 25,319 more rows]

## Sheet: S3
Supplementary Table S3: RNA-seq data used to detect DEGs in Primula.
NCBI accession ID	species	tissue	floral morph	no. reads	bp
ERR929870	Primula vulgaris	whole flower	L	39027602	3941787802
				39027602	3941787802
ERR929871				26497129	2676210029
				26497129	2676210029
ERR929872				31792278	3211020078
				31792278	3211020078
ERR929873				34838987	3518737687
				34838987	3518737687
ERR929881			S	32575413	3290116713
				32575413	3290116713
ERR929882				23971121	2421083221
				23971121	2421083221
ERR929883				38550763	3893627063
				38550763	3893627063
ERR950226				30318958	3062214758
				30318958	3062214758
Total P. vulgaris flower				515144502	52029594702
SRR3355032	Primula veris	style	L	33483527	3348352700
				33483527	3381836227
SRR3355034				28677590	2867759000
				28677590	2896436590
SRR3355035				22207459	2220745900
				22207459	2242953359
SRR3355039			S	29041175	2904117500
				29041175	2933158675
SRR3355040				26858979	2685897900
				26858979	2712756879
SRR3355041				26376440	2637644000
				26376440	2664020440
Total P. veris style				333290340	33495679170
SRR3355036	Primula veris	corolla tube	L	24409197	2440919700
				24409197	2465328897
SRR3355037				29138019	2913801900
				29138019	2942939919
SRR3355038				24838632	2483863200
				24838632	2508701832
SRR3355042			S	32935222	3293522200
				32935222	3326457422
SRR3355043				33538227	3353822700
				33538227	3387360927
SRR3355045				29971817	2997181700
				29971817	3027153517
Total P. veris corolla tube				349662228	35141053914
Total Primula				1198097070	120666327786

## Sheet: S4
Supplementary Table S4: RNA-seq data used to detect DEGs in F. esculentum.
NCBI accession ID	Sample description	Floral morph	no. reads	bp
SRR7758388	Filaments of mature (10-weeks old) flower	L	18628967	931448350
SRR7758389	Filaments of mature (10-weeks old) flower	L	18579262	928963100
SRR7758434	Filaments of mature (10-weeks old) flower	S	20932807	1046640350
SRR7758435	Filaments of mature (10-weeks old) flower	S	25320430	1266021500
Total filament			83461466	4173073300
SRR7758436	Carpel of mature (10-weeks old) flower	L	25482378	1274118900
SRR7758437	Carpel of mature (10-weeks old) flower	L	20789131	1039456550
SRR7758430	Carpel of mature (10-weeks old) flower	S	21361437	1068071850
SRR7758431	Carpel of mature (10-weeks old) flower	S	19296100	964805000
Total mature carpel			86929046	4346452300
SRR7758427	Carpel of young (8-weeks old) flower	L	19201748	960087400
SRR7758426	Carpel of young (8-weeks old) flower	L	15648042	782402100
SRR7758419	Carpel of young (8-weeks old) flower	S	20295657	1014782850
SRR7758418	Carpel of young (8-weeks old) flower	S	18226227	911311350
Total young carpel			73371674	3668583700
Total F. esculentum			243762186	12188109300

## Sheet: S5
Supplementary Table S5: Differentially expressed genes in the P. veris style.
DE	gene	baseMean	log2FoldChange	lfcSE	stat	pvalue	padj
DOWN	pveT_jg34504	22.6252	-22.2081	3.90909	-5.68115	1.33795e-08	4.35443e-06
DOWN	pveT_jg4160	16.1165	-21.7489	3.37621	-6.44181	1.18055e-10	6.50212e-08
DOWN	pveT_jg26515	19.4934	-7.85742	1.62844	-4.82512	1.39922e-06	0.000265975
DOWN	pveT_jg27417	10.7363	-6.98287	1.72387	-4.05069	5.10678e-05	0.00612813
DOWN	pveT_jg26626	29.3584	-6.62257	1.36329	-4.85777	1.18716e-06	0.000229732
DOWN	pveT_jg8410	8.19832	-6.59587	1.89038	-3.48918	0.00048451	0.0397224
DOWN	pveT_jg18715	390.141	-6.35132	0.702512	-9.04087	1.55436e-19	1.96398e-16
DOWN	pveT_jg13912	837.62	-6.28617	1.0657	-5.89861	3.66585e-09	1.43168e-06
DOWN	pveT_jg1010	23.502	-6.1804	1.58211	-3.90643	9.36682e-05	0.0101616
DOWN	pveT_jg29736	254.26	-6.08204	0.609925	-9.97178	2.02572e-23	4.35124e-20
DOWN	pveT_jg13691	33.6288	-5.97063	1.5224	-3.92185	8.78709e-05	0.00964172
DOWN	pveT_jg31090	3203.94	-5.87521	0.448611	-13.0964	3.45049e-39	3.70583e-35
DOWN	pveT_jg27415	5289.99	-5.42856	0.946169	-5.73741	9.61352e-09	3.27775e-06
DOWN	pveT_jg20518	65.5834	-5.257	0.878306	-5.98539	2.15875e-09	9.09213e-07
DOWN	pveT_jg16259	516.124	-5.21218	0.495974	-10.509	7.85453e-26	2.10894e-22
DOWN	pveT_jg13909	37.1087	-5.20496	1.10902	-4.6933	2.68831e-06	0.00047723
DOWN	pveT_jg13739	20.8515	-5.14084	1.04754	-4.90752	9.22356e-07	0.000185161
DOWN	pveT_jg13915	625.226	-5.0888	1.25504	-4.0547	5.01979e-05	0.00605759
DOWN	pveT_jg20440	10.778	-5.07722	1.32644	-3.82772	0.000129337	0.0132927
DOWN	pveT_jg472	102.113	-4.95129	0.567509	-8.72459	2.6715e-18	2.60836e-15
DOWN	pveT_jg21083	98.892	-4.85325	0.771759	-6.28856	3.20424e-10	1.63874e-07
DOWN	pveT_jg28956	36.0268	-4.78894	0.795418	-6.02066	1.73706e-09	7.61472e-07
DOWN	pveT_jg14768	11.7037	-4.64468	1.21144	-3.834	0.000126074	0.0130825
DOWN	pveT_jg6172	1340.3	-4.1808	0.513267	-8.14547	3.77797e-16	3.12118e-13
DOWN	pveT_jg8821	463.63	-3.96467	0.481432	-8.23517	1.79308e-16	1.6048e-13
DOWN	pveT_jg13916	749.074	-3.9478	1.07133	-3.68497	0.00022873	0.021111
DOWN	pveT_jg28831	634.989	-3.91627	0.348072	-11.2513	2.28165e-29	8.16832e-26
DOWN	pveT_jg9186	324.488	-3.79286	0.73625	-5.1516	2.58278e-07	5.9654e-05
DOWN	pveT_jg13910	609.699	-3.72782	0.956779	-3.89622	9.77072e-05	0.0105418
DOWN	pveT_jg6007	28.7407	-3.71355	0.623116	-5.95965	2.52779e-09	1.02447e-06
DOWN	pveT_jg29460	27.755	-3.59552	0.883398	-4.07011	4.69914e-05	0.00573509
DOWN	pveT_jg33778	763.838	-3.55743	0.393051	-9.05079	1.41933e-19	1.90545e-16
DOWN	pveT_jg171	270.31	-3.53656	0.40287	-8.77842	1.65785e-18	1.78054e-15
DOWN	pveT_jg22241	427.774	-3.5073	0.602862	-5.81775	5.96466e-09	2.24774e-06
DOWN	pveT_jg6373	398.63	-3.50477	0.338101	-10.366	3.5393e-25	8.44713e-22
DOWN	pveT_jg8432	176.365	-3.34215	0.947732	-3.52647	0.000421136	0.0350621
DOWN	pveT_jg16196	20.7959	-3.28001	0.821513	-3.99265	6.53391e-05	0.00754562
DOWN	pveT_jg22309	237.77	-3.2204	0.842763	-3.82124	0.000132783	0.0135
DOWN	pveT_jg12792	3055.97	-3.219	0.236269	-13.6243	2.87118e-42	6.1673e-38
DOWN	pveT_jg28743	378.528	-3.20999	0.744839	-4.30964	1.63522e-05	0.00232526
DOWN	pveT_jg21720	4900.59	-3.20791	0.250226	-12.8201	1.26602e-37	9.0647e-34
DOWN	pveT_jg17570	56.4249	-3.17183	0.58847	-5.38997	7.04696e-08	1.86875e-05
DOWN	pveT_jg21273	26.4835	-3.17174	0.891826	-3.55646	0.000375893	0.0320404
DOWN	pveT_jg8976	959.574	-3.11946	0.543281	-5.7419	9.36225e-09	3.24357e-06
DOWN	pveT_jg18861	44.0271	-3.08653	0.563296	-5.47941	4.26739e-08	1.2731e-05
DOWN	pveT_jg17973	42.3191	-3.08557	0.539119	-5.72335	1.04443e-08	3.50536e-06
DOWN	pveT_jg7105	876.192	-3.08162	0.581102	-5.30307	1.13874e-07	2.77956e-05
DOWN	pveT_jg17975	16.0855	-3.0066	0.754278	-3.98606	6.71783e-05	0.00771652
DOWN	pveT_jg3226	377.759	-2.95545	0.314055	-9.4106	4.93335e-21	8.15141e-18
DOWN	pveT_jg18098	1232.41	-2.91821	0.641662	-4.54789	5.41854e-06	0.000851856
DOWN	pveT_jg9867	45.733	-2.89852	0.569363	-5.09082	3.56525e-07	8.06122e-05
DOWN	pveT_jg15170	15.0784	-2.87519	0.731866	-3.92857	8.54525e-05	0.00961005
DOWN	pveT_jg26105	1903.48	-2.84112	0.314873	-9.02305	1.82924e-19	2.15598e-16
DOWN	pveT_jg34111	414.773	-2.81528	0.514595	-5.47086	4.47856e-08	1.29999e-05
DOWN	pveT_jg27498	310.869	-2.81284	0.823932	-3.41393	0.00064034	0.0491233
DOWN	pveT_jg2967	118.222	-2.81052	0.379165	-7.4124	1.24034e-13	9.1871e-11
DOWN	pveT_jg19394	55.7277	-2.78462	0.772659	-3.60395	0.000313423	0.0278195
DOWN	pveT_jg9280	1916.38	-2.78408	0.481413	-5.78314	7.33188e-09	2.71532e-06
DOWN	pveT_jg17940	209.857	-2.78294	0.498621	-5.58127	2.38769e-08	7.54229e-06
DOWN	pveT_jg3628	44.1143	-2.78154	0.569776	-4.88181	1.05114e-06	0.000207142
DOWN	pveT_jg19427	1548.05	-2.7716	0.339119	-8.17296	3.00923e-16	2.58553e-13
DOWN	pveT_jg1024	627.306	-2.74699	0.313139	-8.77242	1.74861e-18	1.78858e-15
DOWN	pveT_jg5186	34.3462	-2.70729	0.658056	-4.11408	3.88733e-05	0.00479847
DOWN	pveT_jg19422	154.648	-2.68269	0.536836	-4.99722	5.81613e-07	0.000121292
DOWN	pveT_jg19418	80.8737	-2.60924	0.557441	-4.68075	2.8583e-06	0.000495131
DOWN	pveT_jg5519	249.747	-2.56095	0.425127	-6.02398	1.70184e-09	7.61472e-07
DOWN	pveT_jg21376	32.7467	-2.55607	0.683169	-3.74148	0.000182937	0.0177805
DOWN	pveT_jg5423	2475.51	-2.54848	0.538743	-4.73041	2.24066e-06	0.000407876
DOWN	pveT_jg29401	132.146	-2.51302	0.331241	-7.5867	3.28162e-14	2.51747e-11
DOWN	pveT_jg21640	4094.42	-2.49057	0.364889	-6.82557	8.75746e-12	5.37458e-09
DOWN	pveT_jg19413	104.122	-2.48703	0.520312	-4.77989	1.75391e-06	0.000330474
DOWN	pveT_jg13771	196.221	-2.41858	0.395261	-6.11893	9.42052e-10	4.39897e-07
DOWN	pveT_jg32002	15.6124	-2.41465	0.67667	-3.56843	0.000359126	0.03098
DOWN	pveT_jg21926	5630.86	-2.40174	0.455341	-5.2746	1.33049e-07	3.21111e-05
DOWN	pveT_jg2968	99.4362	-2.39735	0.43048	-5.56901	2.56184e-08	7.97513e-06
DOWN	pveT_jg26320	6279.51	-2.38687	0.391146	-6.10225	1.04588e-09	4.77988e-07
DOWN	pveT_jg3876	850.418	-2.32063	0.293841	-7.89758	2.84376e-15	2.26237e-12
DOWN	pveT_jg4296	196.275	-2.30915	0.399489	-5.78025	7.45909e-09	2.71561e-06
DOWN	pveT_jg13405	149.644	-2.2998	0.569138	-4.04085	5.32587e-05	0.00632043
DOWN	pveT_jg26991	578.953	-2.27906	0.538587	-4.23155	2.32085e-05	0.0030584
DOWN	pveT_jg13835	53.9994	-2.27809	0.537318	-4.23975	2.23772e-05	0.00298547
DOWN	pveT_jg21831	218.245	-2.26666	0.582107	-3.8939	9.86452e-05	0.0105418
DOWN	pveT_jg9071	253.597	-2.23933	0.238426	-9.39214	5.87908e-21	9.02018e-18
DOWN	pveT_jg12588	32.9523	-2.23784	0.544119	-4.11277	3.90937e-05	0.00479847
DOWN	pveT_jg3020	81.3802	-2.22715	0.519605	-4.28624	1.81722e-05	0.00250217
DOWN	pveT_jg12612	75.8389	-2.21755	0.520639	-4.25929	2.05073e-05	0.00280571
DOWN	pveT_jg5716	478.096	-2.19927	0.298321	-7.37215	1.67902e-13	1.20218e-10
DOWN	pveT_jg28590	333.093	-2.19393	0.453779	-4.8348	1.33278e-06	0.000255607
DOWN	pveT_jg11844	703.447	-2.1919	0.2326	-9.42344	4.36562e-21	7.81447e-18
DOWN	pveT_jg27043	1246.5	-2.13065	0.392595	-5.42709	5.72809e-08	1.55746e-05
DOWN	pveT_jg20519	128.536	-2.10816	0.311161	-6.77516	1.2427e-11	7.41479e-09
DOWN	pveT_jg28601	325.935	-2.09592	0.380427	-5.50938	3.60091e-08	1.0894e-05
DOWN	pveT_jg31971	1266.32	-2.0839	0.43703	-4.76833	1.85761e-06	0.00034697
DOWN	pveT_jg29458	447.195	-2.07795	0.561706	-3.69936	0.000216148	0.0201863
DOWN	pveT_jg3272	324.519	-2.06931	0.445517	-4.64474	3.40502e-06	0.000575903
DOWN	pveT_jg31345	213.211	-2.01522	0.495998	-4.06296	4.8454e-05	0.00588018
DOWN	pveT_jg29051	348.154	-1.99869	0.375081	-5.3287	9.89166e-08	2.47061e-05
DOWN	pveT_jg11561	1880.01	-1.98287	0.517418	-3.83225	0.000126979	0.013113
DOWN	pveT_jg6543	445.874	-1.95945	0.328639	-5.96231	2.48698e-09	1.02447e-06
DOWN	pveT_jg640	253.772	-1.94057	0.277852	-6.98418	2.86517e-12	1.81012e-09
DOWN	pveT_jg2349	1082.44	-1.93721	0.383257	-5.05461	4.31282e-07	9.20938e-05
DOWN	pveT_jg23892	585.963	-1.92597	0.560502	-3.43615	0.000590046	0.0463163
DOWN	pveT_jg6189	85.4217	-1.90534	0.422229	-4.51256	6.40503e-06	0.000989784
DOWN	pveT_jg12873	425.224	-1.88276	0.400395	-4.70226	2.57297e-06	0.000464433
DOWN	pveT_jg9298	3783.87	-1.87762	0.381367	-4.92338	8.50603e-07	0.000174009
DOWN	pveT_jg30710	115.574	-1.87288	0.541904	-3.45612	0.000548014	0.0435976
DOWN	pveT_jg24684	37.1481	-1.84845	0.533436	-3.46517	0.000529892	0.0424704
DOWN	pveT_jg2757	1680.32	-1.84514	0.393453	-4.6896	2.7374e-06	0.000479347
DOWN	pveT_jg6165	212.328	-1.82098	0.319297	-5.70308	1.17664e-08	3.88833e-06
DOWN	pveT_jg12736	1759.47	-1.80222	0.304095	-5.92648	3.09491e-09	1.23109e-06
DOWN	pveT_jg20072	140.958	-1.79361	0.413555	-4.33706	1.444e-05	0.00207486
DOWN	pveT_jg12919	484.998	-1.77391	0.502252	-3.53192	0.00041256	0.0346164
DOWN	pveT_jg34264	488.183	-1.76715	0.389015	-4.54262	5.55596e-06	0.000864797
DOWN	pveT_jg25057	207.803	-1.71002	0.337121	-5.07242	3.92784e-07	8.69793e-05
DOWN	pveT_jg542	2839.1	-1.70182	0.311927	-5.45584	4.87427e-08	1.39599e-05
DOWN	pveT_jg7791	943.326	-1.67103	0.393496	-4.24662	2.17023e-05	0.00291354
DOWN	pveT_jg29027	168.981	-1.63827	0.470236	-3.48392	0.000494121	0.0403563
DOWN	pveT_jg3417	175.75	-1.63352	0.410713	-3.97729	6.97047e-05	0.00796413
DOWN	pveT_jg1874	454.908	-1.63023	0.355573	-4.5848	4.54412e-06	0.000728415
DOWN	pveT_jg4980	1014.63	-1.61214	0.294495	-5.47424	4.39398e-08	1.29291e-05
DOWN	pveT_jg13060	44.0579	-1.59397	0.421311	-3.78335	0.000154735	0.0156042
DOWN	pveT_jg15380	572.271	-1.55912	0.292572	-5.32901	9.87496e-08	2.47061e-05
DOWN	pveT_jg15182	327.236	-1.5371	0.303675	-5.06168	4.1558e-07	9.01683e-05
DOWN	pveT_jg4635	124.038	-1.53539	0.364175	-4.21609	2.48579e-05	0.00319729
DOWN	pveT_jg31969	394.744	-1.53072	0.416618	-3.67417	0.000238624	0.0219045
DOWN	pveT_jg788	682.597	-1.52667	0.325105	-4.69593	2.65396e-06	0.000475059
DOWN	pveT_jg6677	522.884	-1.50371	0.297539	-5.05383	4.33029e-07	9.20938e-05
DOWN	pveT_jg9592	14606.8	-1.49417	0.237994	-6.2782	3.4251e-10	1.71096e-07
DOWN	pveT_jg3124	13425.8	-1.47094	0.39018	-3.76991	0.000163309	0.0163157
DOWN	pveT_jg23274	129.682	-1.4502	0.334431	-4.33631	1.44892e-05	0.00207486
DOWN	pveT_jg12976	2350.36	-1.43542	0.233665	-6.14306	8.09446e-10	3.86375e-07
DOWN	pveT_jg3221	2292.85	-1.42273	0.32806	-4.3368	1.44574e-05	0.00207486
DOWN	pveT_jg12624	547.919	-1.41103	0.412084	-3.42414	0.000616741	0.0474825
DOWN	pveT_jg3247	672.607	-1.40852	0.404772	-3.47978	0.000501817	0.0407177
DOWN	pveT_jg28248	1149.81	-1.38818	0.27044	-5.13306	2.85071e-07	6.51417e-05
DOWN	pveT_jg15379	1476.2	-1.38027	0.370149	-3.72895	0.00019228	0.0185209
DOWN	pveT_jg12216	73.9937	-1.37546	0.319724	-4.30201	1.69256e-05	0.00236078
DOWN	pveT_jg7700	131.306	-1.36765	0.346375	-3.94847	7.86514e-05	0.00889174
DOWN	pveT_jg16310	360.872	-1.36387	0.250493	-5.44472	5.18859e-08	1.45516e-05
DOWN	pveT_jg9183	1298.81	-1.34992	0.251553	-5.36636	8.03394e-08	2.07914e-05
DOWN	pveT_jg28446	637.078	-1.34533	0.299703	-4.48886	7.16043e-06	0.00109207
DOWN	pveT_jg33605	3350.37	-1.33924	0.233161	-5.74385	9.25452e-09	3.24357e-06
DOWN	pveT_jg9299	2284.45	-1.32998	0.348126	-3.82039	0.00013324	0.0135
DOWN	pveT_jg16023	157.346	-1.32981	0.359624	-3.69777	0.000217505	0.0202252
DOWN	pveT_jg21673	303.618	-1.32789	0.328329	-4.04438	5.24617e-05	0.00626043
DOWN	pveT_jg6413	61.5072	-1.31086	0.350172	-3.74347	0.000181494	0.0177247
DOWN	pveT_jg20921	133.07	-1.29745	0.29819	-4.35107	1.35478e-05	0.00199319
DOWN	pveT_jg18694	353.035	-1.29154	0.336612	-3.83689	0.000124602	0.0129924
DOWN	pveT_jg17073	528.848	-1.28634	0.290239	-4.432	9.33635e-06	0.00140241
DOWN	pveT_jg24544	82.0879	-1.27013	0.314739	-4.0355	5.44868e-05	0.00643064
DOWN	pveT_jg29548	89.8554	-1.26186	0.356565	-3.53892	0.000401767	0.0339762
DOWN	pveT_jg29881	2930.11	-1.25219	0.342264	-3.65855	0.000253644	0.0230859
DOWN	pveT_jg15735	1795.13	-1.24639	0.31774	-3.92266	8.75762e-05	0.00964172
DOWN	pveT_jg26277	236.19	-1.24203	0.354412	-3.50448	0.000457492	0.0377958
DOWN	pveT_jg11959	182.32	-1.23816	0.269018	-4.60252	4.17402e-06	0.000688023
DOWN	pveT_jg29014	315.902	-1.18883	0.218384	-5.44377	5.21637e-08	1.45516e-05
DOWN	pveT_jg9591	1633.47	-1.17764	0.219412	-5.36728	7.9933e-08	2.07914e-05
DOWN	pveT_jg30321	359.081	-1.16302	0.233301	-4.98505	6.19455e-07	0.000127941
DOWN	pveT_jg8477	2267.11	-1.14206	0.234722	-4.86561	1.14107e-06	0.000222819
DOWN	pveT_jg27082	337.834	-1.13147	0.307074	-3.68467	0.000228998	0.021111
DOWN	pveT_jg30600	213.403	-1.09221	0.289848	-3.76821	0.000164425	0.0163512
DOWN	pveT_jg9424	1600.34	-1.06733	0.287853	-3.7079	0.000208988	0.0196889
DOWN	pveT_jg18344	241.086	-1.06004	0.30725	-3.45009	0.000560402	0.0444186
DOWN	pveT_jg5539	11731.8	-1.04163	0.299362	-3.47951	0.000502336	0.0407177
DOWN	pveT_jg2462	879.784	-1.03885	0.264957	-3.9208	8.82547e-05	0.00964172
DOWN	pveT_jg18266	1002.21	-1.02714	0.2812	-3.6527	0.000259494	0.0235187
DOWN	pveT_jg28695	279.293	-1.00916	0.276738	-3.64664	0.000265689	0.023979
UP	pveT_jg29729	298.652	1.0076	0.2884	3.49376	0.000476271	0.0391965
UP	pveT_jg10029	174.864	1.04002	0.23487	4.42805	9.50883e-06	0.0014184
UP	pveT_jg11621	366.932	1.05592	0.267317	3.95004	7.81371e-05	0.00888034
UP	pveT_jg32866	476.108	1.05768	0.22935	4.61165	3.99477e-06	0.000665175
UP	pveT_jg33701	996.293	1.09271	0.229463	4.76205	1.91638e-06	0.000354861
UP	pveT_jg18522	966.493	1.09682	0.216403	5.0684	4.01173e-07	8.79305e-05
UP	pveT_jg21849	214.455	1.11266	0.263665	4.21997	2.44335e-05	0.00316164
UP	pveT_jg18955	280.922	1.13052	0.211198	5.35288	8.65632e-08	2.21355e-05
UP	pveT_jg13048	394.729	1.13791	0.242675	4.68904	2.74487e-06	0.000479347
UP	pveT_jg29738	444.948	1.16163	0.222038	5.23166	1.67995e-07	3.9909e-05
UP	pveT_jg31934	892.014	1.18952	0.229213	5.18959	2.10755e-07	4.92068e-05
UP	pveT_jg31205	98.8232	1.20914	0.325078	3.71955	0.000199581	0.019131
UP	pveT_jg1040	402.255	1.25621	0.288343	4.35664	1.32075e-05	0.00195654
UP	pveT_jg19784	969.575	1.26531	0.36785	3.43974	0.000582265	0.0459818
UP	pveT_jg2039	1192.38	1.30668	0.203574	6.41867	1.37471e-10	7.38221e-08
UP	pveT_jg16344	268.774	1.32942	0.244654	5.43389	5.51376e-08	1.5184e-05
UP	pveT_jg25788	229.349	1.39372	0.389334	3.57976	0.00034391	0.0301517
UP	pveT_jg25787	300.4	1.45842	0.347561	4.19615	2.71486e-05	0.00347114
UP	pveT_jg6004	22323.1	1.46397	0.203399	7.19754	6.13073e-13	4.11525e-10
UP	pveT_jg8728	95.8856	1.46641	0.352397	4.16125	3.16517e-05	0.00402295
UP	pveT_jg13469	326.118	1.55139	0.243933	6.3599	2.01883e-10	1.05767e-07
UP	pveT_jg26785	202.089	1.56212	0.342032	4.56718	4.94335e-06	0.000786542
UP	pveT_jg15370	272.352	1.56732	0.421877	3.7151	0.000203123	0.0193057
UP	pveT_jg30986	236.347	1.56803	0.456379	3.4358	0.000590813	0.0463163
UP	pveT_jg5385	884.569	1.57713	0.236857	6.65858	2.76488e-11	1.60513e-08
UP	pveT_jg22563	119.498	1.59221	0.354721	4.48862	7.16859e-06	0.00109207
UP	pveT_jg32952	1571.02	1.59803	0.276635	5.77667	7.61928e-09	2.7277e-06
UP	pveT_jg12960	105.595	1.60124	0.411104	3.89499	9.82047e-05	0.0105418
UP	pveT_jg26268	77.4553	1.62646	0.439527	3.70048	0.000215193	0.020185
UP	pveT_jg13023	57.4429	1.62942	0.448453	3.63342	0.000279689	0.0250322
UP	pveT_jg16280	3743.9	1.67221	0.473842	3.52904	0.000417067	0.0348584
UP	pveT_jg3947	274.916	1.67665	0.315087	5.32122	1.03072e-07	2.54481e-05
UP	pveT_jg28847	153.277	1.68046	0.435587	3.85792	0.000114358	0.0119825
UP	pveT_jg13896	569.412	1.68952	0.311738	5.41966	5.97111e-08	1.60324e-05
UP	pveT_jg25923	3379.64	1.73587	0.373316	4.64986	3.32166e-06	0.000566265
UP	pveT_jg15315	288.893	1.74308	0.507728	3.43309	0.000596751	0.0464811
UP	pveT_jg10114	534.238	1.80182	0.344485	5.23048	1.69074e-07	3.9909e-05
UP	pveT_jg352	261.822	1.88702	0.383566	4.91967	8.66897e-07	0.000175669
UP	pveT_jg670	373.16	1.96745	0.573436	3.43099	0.000601386	0.0466345
UP	pveT_jg32064	50.4793	1.97392	0.579158	3.40825	0.000653805	0.0499777
UP	pveT_jg19077	2410.51	1.98795	0.391096	5.08304	3.71444e-07	8.31107e-05
UP	pveT_jg22151	350.49	2.1934	0.437886	5.00906	5.46951e-07	0.000115181
UP	pveT_jg26658	1659.24	2.19549	0.187464	11.7115	1.11252e-31	5.97425e-28
UP	pveT_jg7624	1176.7	2.26872	0.247407	9.17002	4.72949e-20	6.77263e-17
UP	pveT_jg14659	301.576	2.27429	0.351988	6.46126	1.03832e-10	5.86926e-08
UP	pveT_jg9140	155.101	2.35988	0.625005	3.77577	0.000159514	0.016011
UP	pveT_jg15505	71.4288	2.4031	0.426514	5.63428	1.75788e-08	5.63572e-06
UP	pveT_jg22493	4700.13	2.40666	0.399981	6.01694	1.77744e-09	7.63586e-07
UP	pveT_jg21930	38.4665	2.40679	0.558809	4.307	1.65481e-05	0.00232526
UP	pveT_jg11536	249.988	2.46063	0.445169	5.52741	3.24998e-08	9.9728e-06
UP	pveT_jg3437	254.919	2.51787	0.579529	4.34469	1.39471e-05	0.00203799
UP	pveT_jg16041	392.233	2.56718	0.606175	4.23505	2.28505e-05	0.00302981
UP	pveT_jg6255	60.7617	2.60794	0.627366	4.15696	3.22513e-05	0.00402766
UP	pveT_jg12509	67.1464	2.73504	0.70479	3.88064	0.000104181	0.0109696
UP	pveT_jg12120	133.606	2.82778	0.313553	9.01849	1.90706e-19	2.15598e-16
UP	pveT_jg26204	68.491	3.02752	0.85494	3.54121	0.000398297	0.0338159
UP	pveT_jg1022	81.9838	3.1214	0.424055	7.36083	1.82768e-13	1.26641e-10
UP	pveT_jg334	16.9058	3.27706	0.712183	4.60143	4.19604e-06	0.000688023
UP	pveT_jg8936	466.545	3.39937	0.410019	8.29077	1.12519e-16	1.05083e-13
UP	pveT_jg15142	10.017	3.57207	1.04301	3.42478	0.000615302	0.0474825
UP	pveT_jg30864	55.2572	3.77452	0.813453	4.64012	3.482e-06	0.000584324
UP	pveT_jg14841	27.2629	3.7804	0.909163	4.15811	3.20898e-05	0.00402766
UP	pveT_jg15572	46.667	4.18712	0.717807	5.8332	5.43729e-09	2.08559e-06
UP	pveT_jg14706	20.05	4.33232	1.02533	4.22531	2.38616e-05	0.00310635
UP	pveT_jg14699	201.314	4.35259	0.439611	9.901	4.12115e-23	8.04748e-20
UP	pveT_jg27292	10.2733	4.38791	1.18153	3.71374	0.000204222	0.0193246
UP	pveT_jg28374	35.9889	4.68709	1.00434	4.66685	3.05857e-06	0.000525584
UP	pveT_jg3591	311.27	5.01295	1.02638	4.88411	1.03898e-06	0.000206642
UP	pveT_jg14702	6.43393	5.98238	1.67186	3.57828	0.000345869	0.0302002
UP	pveT_jg14593	65.027	5.98818	0.845885	7.07919	1.44998e-12	9.43805e-10
UP	pveT_jg8257	14.3248	6.18183	1.35944	4.54733	5.43316e-06	0.000851856
UP	pveT_jg7188	7.6319	6.24568	1.4681	4.25424	2.09756e-05	0.00283898
UP	pveT_jg14585	7.90182	6.30166	1.57593	3.9987	6.36926e-05	0.00743542
UP	pveT_jg14575	8.67899	6.42236	1.44884	4.43277	9.3031e-06	0.00140241
UP	pveT_jg18389	25.3312	6.98145	1.78083	3.92033	8.84273e-05	0.00964172
UP	pveT_jg3592	683.176	9.99541	0.863814	11.5712	5.76407e-31	2.47624e-27
UP	pveT_jg14584	1096.81	13.4083	1.24752	10.748	6.05519e-27	1.85808e-23
UP	pveT_jg26776	17.5177	20.8856	3.38419	6.17151	6.76389e-10	3.30201e-07

## Sheet: S6
Supplementary Table S6: Gene ontology categories enriched among DEGs identified in the P. veris style.
DE	ID	Description	GeneRatio	BgRatio	pvalue	p.adjust	qvalue	geneID	Count
UP	GO:0048878	chemical homeostasis	8/68	425/23673	2.91278e-05	0.0195739	0.0157903	pveT_jg10029/pveT_jg15505/pveT_jg26785/pveT_jg28847/pveT_jg31205/pveT_jg3437/pveT_jg3591/pveT_jg3592	8
UP	GO:0008509	anion transmembrane transporter activity	6/68	326/23673	0.000347876	0.0430744	0.0347483	pveT_jg10029/pveT_jg11536/pveT_jg15505/pveT_jg21849/pveT_jg31205/pveT_jg31934	6
UP	GO:0015291	secondary active transmembrane transporter activity	6/68	337/23673	0.000414829	0.0430744	0.0347483	pveT_jg10029/pveT_jg11536/pveT_jg12960/pveT_jg15505/pveT_jg21849/pveT_jg3591	6
UP	GO:0098771	inorganic ion homeostasis	5/68	224/23673	0.000465763	0.0430744	0.0347483	pveT_jg10029/pveT_jg15505/pveT_jg31205/pveT_jg3591/pveT_jg3592	5
UP	GO:0071281	cellular response to iron ion	3/68	54/23673	0.000506291	0.0430744	0.0347483	pveT_jg10029/pveT_jg15505/pveT_jg5385	3
UP	GO:0006012	galactose metabolic process	2/68	12/23673	0.000526704	0.0430744	0.0347483	pveT_jg25787/pveT_jg25788	2
UP	GO:0008271	secondary active sulfate transmembrane transporter activity	2/68	12/23673	0.000526704	0.0430744	0.0347483	pveT_jg11536/pveT_jg21849	2
UP	GO:0015116	sulfate transmembrane transporter activity	2/68	12/23673	0.000526704	0.0430744	0.0347483	pveT_jg11536/pveT_jg21849	2
UP	GO:0006873	cellular ion homeostasis	4/68	136/23673	0.000638385	0.0430744	0.0347483	pveT_jg10029/pveT_jg15505/pveT_jg31205/pveT_jg3592	4
UP	GO:0005342	organic acid transmembrane transporter activity	4/68	145/23673	0.000811357	0.0430744	0.0347483	pveT_jg10029/pveT_jg15505/pveT_jg31205/pveT_jg31934	4
UP	GO:0046943	carboxylic acid transmembrane transporter activity	4/68	145/23673	0.000811357	0.0430744	0.0347483	pveT_jg10029/pveT_jg15505/pveT_jg31205/pveT_jg31934	4
UP	GO:0098656	anion transmembrane transport	4/68	146/23673	0.000832423	0.0430744	0.0347483	pveT_jg11536/pveT_jg15315/pveT_jg21849/pveT_jg31934	4
UP	GO:0008272	sulfate transport	2/68	15/23673	0.000833284	0.0430744	0.0347483	pveT_jg11536/pveT_jg21849	2
UP	GO:0090698	post-embryonic plant morphogenesis	6/68	393/23673	0.000926508	0.0444724	0.0358761	pveT_jg14575/pveT_jg14702/pveT_jg16344/pveT_jg2039/pveT_jg26785/pveT_jg3592	6
UP	GO:0035250	UDP-galactosyltransferase activity	2/68	17/23673	0.0010753	0.0481736	0.0388619	pveT_jg25787/pveT_jg25788	2
UP	GO:1901682	sulfur compound transmembrane transporter activity	2/68	18/23673	0.00120747	0.0484445	0.0390804	pveT_jg11536/pveT_jg21849	2
UP	GO:0006820	anion transport	6/68	415/23673	0.00122553	0.0484445	0.0390804	pveT_jg11536/pveT_jg15315/pveT_jg21849/pveT_jg31205/pveT_jg31934/pveT_jg32064	6
UP	GO:0050801	ion homeostasis	5/68	282/23673	0.00130833	0.0488443	0.0394029	pveT_jg10029/pveT_jg15505/pveT_jg31205/pveT_jg3591/pveT_jg3592	5
DOWN	GO:0006260	DNA replication	10/138	161/23673	3.74603e-08	3.0055e-05	2.81575e-05	pveT_jg12216/pveT_jg13060/pveT_jg16023/pveT_jg16310/pveT_jg18344/pveT_jg26277/pveT_jg29014/pveT_jg30321/pveT_jg6189/pveT_jg6413	10
DOWN	GO:0006270	DNA replication initiation	5/138	19/23673	6.8152e-08	3.0055e-05	2.81575e-05	pveT_jg12216/pveT_jg16023/pveT_jg18344/pveT_jg26277/pveT_jg29014	5
DOWN	GO:0042555	MCM complex	4/138	10/23673	2.25925e-07	6.6422e-05	6.22285e-05	pveT_jg18344/pveT_jg26277/pveT_jg29014/pveT_jg30321	4
DOWN	GO:0006261	DNA-dependent DNA replication	6/138	102/23673	2.99396e-05	0.00660169	0.0061849	pveT_jg12216/pveT_jg13060/pveT_jg16023/pveT_jg18344/pveT_jg26277/pveT_jg29014	6
DOWN	GO:0000347	THO complex	3/138	15/23673	8.37791e-05	0.0147786	0.0138456	pveT_jg18344/pveT_jg26277/pveT_jg29014	3
DOWN	GO:0008146	sulfotransferase activity	4/138	45/23673	0.000136825	0.0187969	0.0176102	pveT_jg19394/pveT_jg19413/pveT_jg19418/pveT_jg19422	4
DOWN	GO:0003678	DNA helicase activity	4/138	46/23673	0.000149182	0.0187969	0.0176102	pveT_jg18344/pveT_jg26277/pveT_jg29014/pveT_jg6413	4
DOWN	GO:0008643	carbohydrate transport	5/138	95/23673	0.00023815	0.0262561	0.0245984	pveT_jg17975/pveT_jg2967/pveT_jg2968/pveT_jg31090/pveT_jg9592	5
DOWN	GO:0051119	sugar transmembrane transporter activity	4/138	57/23673	0.000343654	0.0336781	0.0315518	pveT_jg17975/pveT_jg2967/pveT_jg2968/pveT_jg31090	4
DOWN	GO:0016782	transferase activity	4/138	61/23673	0.000445909	0.0393292	0.0368462	pveT_jg19394/pveT_jg19413/pveT_jg19418/pveT_jg19422	4
DOWN	GO:0015145	monosaccharide transmembrane transporter activity	3/138	27/23673	0.000511693	0.0410285	0.0384382	pveT_jg2967/pveT_jg2968/pveT_jg31090	3
DOWN	GO:0015749	monosaccharide transport	3/138	29/23673	0.0006338	0.0430009	0.0402861	pveT_jg2967/pveT_jg2968/pveT_jg31090	3
DOWN	GO:0034219	carbohydrate transmembrane transport	3/138	29/23673	0.0006338	0.0430009	0.0402861	pveT_jg2967/pveT_jg2968/pveT_jg9592	3

## Sheet: S7
Supplementary Table S7: Differentially expressed genes in the P. veris corolla tube.
DE	gene	baseMean	log2FoldChange	lfcSE	stat	pvalue	padj
DOWN	pveT_jg6643	35.6095	-8.73253	1.24731	-7.00108	2.53999e-12	2.85761e-09
DOWN	pveT_jg25582	34.1792	-6.27156	1.19921	-5.22973	1.69754e-07	7.95756e-05
DOWN	pveT_jg16259	1477.87	-6.03434	0.862806	-6.99386	2.67421e-12	2.86535e-09
DOWN	pveT_jg3418	230.816	-5.9538	1.30449	-4.56409	5.01659e-06	0.00135998
DOWN	pveT_jg19349	4.03464	-5.59057	1.5652	-3.57179	0.000354549	0.0402914
DOWN	pveT_jg9190	18.1438	-5.28974	0.96535	-5.47961	4.26254e-08	2.2836e-05
DOWN	pveT_jg28922	752.06	-4.65084	1.22116	-3.80856	0.000139781	0.0195557
DOWN	pveT_jg19495	42.2702	-4.63408	0.590184	-7.85193	4.09695e-15	6.58467e-12
DOWN	pveT_jg27280	34.9976	-4.36461	0.789178	-5.53058	3.19169e-08	1.75161e-05
DOWN	pveT_jg2535	28.7204	-3.83097	0.777272	-4.92873	8.27651e-07	0.000295603
DOWN	pveT_jg3309	11.7776	-3.596	0.831102	-4.32679	1.51297e-05	0.00366057
DOWN	pveT_jg13722	13.5186	-3.55276	0.937644	-3.78903	0.000151235	0.0207496
DOWN	pveT_jg18361	35.1717	-3.4515	0.72987	-4.72893	2.25706e-06	0.000686299
DOWN	pveT_jg14483	257.812	-3.35236	0.368981	-9.08546	1.03259e-19	2.90429e-16
DOWN	pveT_jg490	511.461	-3.02265	0.818229	-3.69413	0.000220639	0.0275811
DOWN	pveT_jg23973	51.071	-2.99347	0.705904	-4.24061	2.22911e-05	0.00496607
DOWN	pveT_jg13582	110.129	-2.74303	0.590785	-4.64303	3.43336e-06	0.000942121
DOWN	pveT_jg26310	34.9397	-2.65114	0.589851	-4.4946	6.97001e-06	0.00184508
DOWN	pveT_jg13018	55.2749	-2.60224	0.374766	-6.94365	3.82108e-12	3.90809e-09
DOWN	pveT_jg461	32.3577	-2.58082	0.510452	-5.05595	4.28259e-07	0.000166387
DOWN	pveT_jg4778	576.777	-2.56219	0.374531	-6.84106	7.86092e-12	7.36994e-09
DOWN	pveT_jg5289	102.322	-2.51489	0.279013	-9.01351	1.99571e-19	4.98951e-16
DOWN	pveT_jg8312	294.444	-2.50718	0.280617	-8.93454	4.0888e-19	8.53553e-16
DOWN	pveT_jg15344	26.0879	-2.50552	0.578528	-4.33085	1.48538e-05	0.00363289
DOWN	pveT_jg18762	605.389	-2.39744	0.241182	-9.94038	2.77778e-23	2.08343e-19
DOWN	pveT_jg5385	398.968	-2.38741	0.316439	-7.54461	4.53656e-14	6.37983e-11
DOWN	pveT_jg23974	1137.66	-2.31915	0.399438	-5.80603	6.39719e-09	4.23362e-06
DOWN	pveT_jg19656	169.452	-2.28518	0.442648	-5.16252	2.43652e-07	0.000105431
DOWN	pveT_jg25630	123.045	-2.23608	0.392715	-5.6939	1.24168e-08	7.55106e-06
DOWN	pveT_jg34138	247.862	-2.04882	0.209069	-9.79973	1.12884e-22	6.35002e-19
DOWN	pveT_jg15124	41.9811	-1.96145	0.513538	-3.81949	0.000133727	0.0190442
DOWN	pveT_jg26862	144.308	-1.77422	0.297351	-5.96675	2.42025e-09	1.65025e-06
DOWN	pveT_jg2099	37.646	-1.76061	0.478357	-3.68054	0.000232737	0.0287737
DOWN	pveT_jg3203	119.681	-1.75494	0.266816	-6.57734	4.78941e-11	4.14486e-08
DOWN	pveT_jg18239	55.3629	-1.74374	0.332418	-5.24564	1.55741e-07	7.456e-05
DOWN	pveT_jg22240	167.825	-1.68166	0.45009	-3.73627	0.000186768	0.0243565
DOWN	pveT_jg26275	41.4327	-1.61918	0.443526	-3.65071	0.000261521	0.030971
DOWN	pveT_jg3043	141.414	-1.61759	0.385553	-4.19551	2.72255e-05	0.00582669
DOWN	pveT_jg27354	103.865	-1.53767	0.40633	-3.78429	0.000154148	0.0210211
DOWN	pveT_jg3679	168.111	-1.46345	0.34132	-4.28761	1.80607e-05	0.00418952
DOWN	pveT_jg23713	37.1943	-1.4614	0.411199	-3.55401	0.000379409	0.0422628
DOWN	pveT_jg22326	101.323	-1.4423	0.291487	-4.94808	7.49493e-07	0.000272005
DOWN	pveT_jg26701	115.688	-1.41812	0.347084	-4.0858	4.39255e-05	0.00859451
DOWN	pveT_jg10357	51.7547	-1.41019	0.383902	-3.67332	0.000239424	0.0292787
DOWN	pveT_jg3272	1543.4	-1.40298	0.371338	-3.77819	0.000157974	0.0212849
DOWN	pveT_jg26704	63.2996	-1.38091	0.33848	-4.07974	4.5087e-05	0.0087457
DOWN	pveT_jg3445	711.71	-1.37255	0.325924	-4.21125	2.53962e-05	0.00554797
DOWN	pveT_jg15704	176.476	-1.31838	0.232743	-5.66453	1.47426e-08	8.50573e-06
DOWN	pveT_jg15120	805.292	-1.30474	0.278255	-4.689	2.74544e-06	0.000793599
DOWN	pveT_jg31114	105.056	-1.25472	0.287519	-4.36396	1.27726e-05	0.00315821
DOWN	pveT_jg25075	490.15	-1.24067	0.333103	-3.72459	0.000195635	0.0251542
DOWN	pveT_jg11536	423.474	-1.23996	0.293188	-4.22922	2.34507e-05	0.00517317
DOWN	pveT_jg1960	102.871	-1.23509	0.350488	-3.52392	0.000425218	0.0464458
DOWN	pveT_jg22924	826.612	-1.22759	0.319448	-3.84284	0.00012162	0.0181231
DOWN	pveT_jg5930	347.653	-1.22345	0.238596	-5.12769	2.93318e-07	0.000124527
DOWN	pveT_jg26552	558.298	-1.1869	0.19526	-6.07856	1.21269e-09	9.09558e-07
DOWN	pveT_jg19138	77.6221	-1.18188	0.290779	-4.06455	4.81262e-05	0.00902406
DOWN	pveT_jg23489	81.5099	-1.16795	0.310601	-3.76029	0.000169717	0.0224635
DOWN	pveT_jg600	1553.68	-1.14701	0.260453	-4.40389	1.06326e-05	0.00268813
DOWN	pveT_jg26587	2255.45	-1.09848	0.299475	-3.66803	0.000244428	0.0295692
DOWN	pveT_jg17015	155.637	-1.05929	0.295809	-3.581	0.00034228	0.0394956
DOWN	pveT_jg24586	1014	-1.05653	0.302172	-3.49644	0.000471505	0.049809
DOWN	pveT_jg15613	439.818	-1.05	0.270693	-3.87895	0.000104907	0.0167413
DOWN	pveT_jg16740	173.17	-1.03393	0.248163	-4.16634	3.09526e-05	0.00638958
DOWN	pveT_jg3437	894.357	-1.02477	0.264918	-3.86825	0.000109618	0.0170104
DOWN	pveT_jg16568	2018.79	-1.02186	0.288349	-3.54384	0.00039435	0.0437107
DOWN	pveT_jg17014	127.556	-1.01662	0.271664	-3.74219	0.000182422	0.024004
DOWN	pveT_jg16105	214.915	-1.01452	0.271582	-3.7356	0.000187266	0.0243565
DOWN	pveT_jg29509	324.081	-1.00932	0.205126	-4.92047	8.63376e-07	0.000303544
UP	pveT_jg29096	467.256	1.00225	0.202435	4.95097	7.38455e-07	0.000272005
UP	pveT_jg15074	515.474	1.02334	0.275495	3.71456	0.000203554	0.0260236
UP	pveT_jg32804	60.8943	1.05094	0.295615	3.55509	0.00037785	0.0422628
UP	pveT_jg32358	433.764	1.05557	0.222827	4.73718	2.16714e-06	0.000678149
UP	pveT_jg9706	124.389	1.10136	0.234901	4.68858	2.75102e-06	0.000793599
UP	pveT_jg17397	107.556	1.11378	0.290978	3.82771	0.00012934	0.0186556
UP	pveT_jg11088	1253.69	1.11961	0.269139	4.15999	3.18262e-05	0.0065102
UP	pveT_jg25840	312.282	1.15691	0.271301	4.26428	2.00545e-05	0.00451246
UP	pveT_jg21783	119.059	1.16507	0.281748	4.13516	3.54707e-05	0.00708446
UP	pveT_jg977	74.9595	1.16657	0.319234	3.65427	0.000257913	0.0307052
UP	pveT_jg17457	228.815	1.21947	0.2575	4.73579	2.18202e-06	0.000678149
UP	pveT_jg31971	16878.9	1.23526	0.19337	6.38805	1.68011e-10	1.30359e-07
UP	pveT_jg19622	627.977	1.23992	0.313476	3.95541	7.64044e-05	0.0132222
UP	pveT_jg13102	77.9962	1.32003	0.34224	3.85703	0.000114773	0.017568
UP	pveT_jg1490	116.124	1.36526	0.373574	3.65459	0.000257589	0.0307052
UP	pveT_jg13697	222.288	1.37243	0.279355	4.91285	8.97604e-07	0.000310723
UP	pveT_jg14632	51.9962	1.39369	0.333948	4.17336	3.00136e-05	0.00625311
UP	pveT_jg34336	478.606	1.42738	0.370741	3.85007	0.000118085	0.0178324
UP	pveT_jg18137	44.903	1.44423	0.349296	4.1347	3.55421e-05	0.00708446
UP	pveT_jg1364	73.9596	1.4817	0.302386	4.90004	9.5817e-07	0.000326664
UP	pveT_jg16859	918.869	1.49809	0.382725	3.91427	9.06765e-05	0.0150023
UP	pveT_jg22969	180.756	1.50368	0.227517	6.60911	3.8663e-11	3.47982e-08
UP	pveT_jg17973	128.812	1.51268	0.400222	3.77961	0.000157075	0.0212849
UP	pveT_jg4897	356.861	1.53678	0.396361	3.87723	0.000105653	0.0167415
UP	pveT_jg8398	61.4714	1.54865	0.348787	4.4401	8.99168e-06	0.00229911
UP	pveT_jg19616	473.234	1.55586	0.174183	8.93229	4.17274e-19	8.53553e-16
UP	pveT_jg22982	160.681	1.57305	0.277132	5.67616	1.37752e-08	8.15673e-06
UP	pveT_jg7616	435.006	1.59732	0.172423	9.26393	1.97036e-20	6.33358e-17
UP	pveT_jg5473	120.579	1.70259	0.397805	4.27997	1.86922e-05	0.00425048
UP	pveT_jg6480	51.4688	1.71479	0.345543	4.96259	6.95578e-07	0.000260854
UP	pveT_jg13063	218.128	1.77163	0.2069	8.5627	1.10254e-17	1.90833e-14
UP	pveT_jg29925	133.819	1.77833	0.341767	5.20333	1.95744e-07	8.73503e-05
UP	pveT_jg31017	181.771	1.8343	0.427601	4.28974	1.78881e-05	0.00418952
UP	pveT_jg17313	84.9132	1.87179	0.489637	3.82282	0.000131934	0.0189086
UP	pveT_jg27637	890.151	1.92053	0.456336	4.20858	2.56976e-05	0.00555982
UP	pveT_jg17343	229.341	1.97744	0.263536	7.50348	6.21455e-14	8.22551e-11
UP	pveT_jg13127	958.285	2.10901	0.192714	10.9437	7.12139e-28	8.01192e-24
UP	pveT_jg14467	64.141	2.11094	0.572886	3.68475	0.00022893	0.0284594
UP	pveT_jg3458	209.35	2.243	0.255553	8.77704	1.67841e-18	3.14715e-15
UP	pveT_jg476	243.341	2.29095	0.44867	5.10608	3.28916e-07	0.000134562
UP	pveT_jg21158	31.8735	2.29821	0.638929	3.59697	0.00032195	0.0373413
UP	pveT_jg16261	66.7062	2.33862	0.389048	6.01114	1.84221e-09	1.29536e-06
UP	pveT_jg32467	27.3315	2.40863	0.686911	3.50647	0.000454095	0.0484246
UP	pveT_jg24757	113.439	2.4516	0.321824	7.61782	2.57991e-14	3.87004e-11
UP	pveT_jg32004	34.1363	2.5786	0.72118	3.57553	0.000349521	0.0400261
UP	pveT_jg22563	47.9639	2.61463	0.457267	5.71794	1.07825e-08	6.73934e-06
UP	pveT_jg26981	36.8337	2.67731	0.753254	3.55433	0.000378939	0.0422628
UP	pveT_jg4367	24.342	2.84066	0.563813	5.03831	4.69665e-07	0.000179117
UP	pveT_jg1153	50.2678	2.95165	0.684286	4.31347	1.60715e-05	0.00384707
UP	pveT_jg27440	86.4501	2.96095	0.736398	4.02086	5.79856e-05	0.010522
UP	pveT_jg14659	564.017	3.22113	0.213621	15.0787	2.2357e-51	5.03056e-47
UP	pveT_jg14699	22.5764	3.32818	0.688351	4.83501	1.33141e-06	0.000427973
UP	pveT_jg20246	15.6276	3.45696	0.736788	4.69194	2.70627e-06	0.000793599
UP	pveT_jg14636	22.7281	3.6608	0.714935	5.12047	3.04769e-07	0.000126993
UP	pveT_jg16838	14.9758	3.70252	0.939041	3.94287	8.05119e-05	0.0136026
UP	pveT_jg822	419.687	3.77875	0.992242	3.8083	0.000139925	0.0195557
UP	pveT_jg3906	427.309	3.85502	1.01519	3.79733	0.000146264	0.0201907
UP	pveT_jg3112	511.009	4.15003	1.07283	3.86831	0.000109593	0.0170104
UP	pveT_jg823	288.887	4.26795	0.913397	4.67262	2.97388e-06	0.000847029
UP	pveT_jg14629	19.2804	4.31949	0.809334	5.33709	9.445e-08	4.83004e-05
UP	pveT_jg33312	31.3965	4.55856	1.17808	3.86947	0.000109071	0.0170104
UP	pveT_jg2873	10.0538	4.7093	1.34131	3.51097	0.000446475	0.0482066
UP	pveT_jg821	118.128	5.10916	1.04434	4.89223	9.97007e-07	0.000334831
UP	pveT_jg20133	4.40509	5.44421	1.53147	3.55489	0.000378144	0.0422628
UP	pveT_jg14706	134.132	6.32923	0.652851	9.69476	3.17377e-22	1.42826e-18
UP	pveT_jg14585	9.88434	6.61575	1.35539	4.88107	1.05511e-06	0.000349134
UP	pveT_jg14725	12.2282	6.92299	1.33094	5.20159	1.97589e-07	8.73503e-05
UP	pveT_jg3176	13.2883	7.03442	1.49584	4.70266	2.5679e-06	0.000770405
UP	pveT_jg27916	20.9783	7.70252	1.36212	5.65481	1.56019e-08	8.77645e-06
UP	pveT_jg14584	37.3052	8.52562	1.2371	6.89161	5.51643e-12	5.39674e-09
UP	pveT_jg14570	41.412	8.68119	1.34377	6.46031	1.04491e-10	8.39695e-08
UP	pveT_jg14762	48.0474	8.89521	1.24446	7.14786	8.81385e-13	1.04379e-09
UP	pveT_jg14593	53.6628	9.05108	1.22611	7.38195	1.55987e-13	1.94992e-10
UP	pveT_jg14575	533.28	11.4122	1.19508	9.54927	1.30612e-21	4.89819e-18

## Sheet: S8
Supplementary Table S8: Gene ontology categories enriched among DEGs identified in the P. veris corolla tube.
DE	ID	Description	GeneRatio	BgRatio	pvalue	p.adjust	qvalue	geneID	Count
DOWN	GO:0010333	terpene synthase activity	4/57	55/23673	9.3987e-06	0.00445498	0.00342311	pveT_jg31114/pveT_jg3418/pveT_jg3445/pveT_jg3679	4
DOWN	GO:0016838	carbon-oxygen lyase activity	4/57	66/23673	1.94744e-05	0.00461543	0.00354639	pveT_jg31114/pveT_jg3418/pveT_jg3445/pveT_jg3679	4
DOWN	GO:0046246	terpene biosynthetic process	3/57	49/23673	0.000225401	0.0356134	0.0273645	pveT_jg31114/pveT_jg3418/pveT_jg3445	3
DOWN	GO:0045338	farnesyl diphosphate metabolic process	2/57	12/23673	0.000370161	0.0414074	0.0318165	pveT_jg3418/pveT_jg3445	2
DOWN	GO:0004795	threonine synthase activity	2/57	13/23673	0.000436787	0.0414074	0.0318165	pveT_jg3418/pveT_jg3445	2
DOWN	GO:0042214	terpene metabolic process	3/57	66/23673	0.00054384	0.0429633	0.033012	pveT_jg31114/pveT_jg3418/pveT_jg3445	3
DOWN	GO:0000287	magnesium ion binding	4/57	163/23673	0.000644097	0.0432771	0.0332531	pveT_jg31114/pveT_jg3418/pveT_jg3445/pveT_jg3679	4
DOWN	GO:0016106	sesquiterpenoid biosynthetic process	3/57	73/23673	0.000730415	0.0432771	0.0332531	pveT_jg25582/pveT_jg3418/pveT_jg3445	3
DOWN	GO:0016835	carbon-oxygen lyase activity	4/57	179/23673	0.000913466	0.0437723	0.0336336	pveT_jg31114/pveT_jg3418/pveT_jg3445/pveT_jg3679	4
DOWN	GO:0044550	secondary metabolite biosynthetic process	5/57	320/23673	0.00103038	0.0437723	0.0336336	pveT_jg15124/pveT_jg17014/pveT_jg18361/pveT_jg2099/pveT_jg3437	5
DOWN	GO:0015172	acidic amino acid transmembrane transporter activity	2/57	20/23673	0.00105251	0.0437723	0.0336336	pveT_jg13582/pveT_jg15120	2
DOWN	GO:0015174	basic amino acid transmembrane transporter activity	2/57	23/23673	0.00139502	0.0437723	0.0336336	pveT_jg13582/pveT_jg15120	2
DOWN	GO:0010120	camalexin biosynthetic process	2/57	24/23673	0.00151949	0.0437723	0.0336336	pveT_jg18361/pveT_jg3437	2
DOWN	GO:0052317	camalexin metabolic process	2/57	24/23673	0.00151949	0.0437723	0.0336336	pveT_jg18361/pveT_jg3437	2
DOWN	GO:0042435	indole-containing compound biosynthetic process	3/57	95/23673	0.0015658	0.0437723	0.0336336	pveT_jg18361/pveT_jg2099/pveT_jg3437	3
DOWN	GO:0051761	sesquiterpene metabolic process	2/57	25/23673	0.00164907	0.0437723	0.0336336	pveT_jg3418/pveT_jg3445	2
DOWN	GO:0051762	sesquiterpene biosynthetic process	2/57	25/23673	0.00164907	0.0437723	0.0336336	pveT_jg3418/pveT_jg3445	2
DOWN	GO:0006714	sesquiterpenoid metabolic process	3/57	97/23673	0.00166224	0.0437723	0.0336336	pveT_jg25582/pveT_jg3418/pveT_jg3445	3
DOWN	GO:0043455	regulation of secondary metabolic process	3/57	103/23673	0.0019736	0.0459106	0.0352767	pveT_jg15124/pveT_jg23489/pveT_jg3437	3
DOWN	GO:0008299	isoprenoid biosynthetic process	4/57	224/23673	0.00208205	0.0459106	0.0352767	pveT_jg25582/pveT_jg31114/pveT_jg3418/pveT_jg3445	4
DOWN	GO:0016144	S-glycoside biosynthetic process	3/57	109/23673	0.00231905	0.0459106	0.0352767	pveT_jg17014/pveT_jg18361/pveT_jg2099	3
DOWN	GO:0019758	glycosinolate biosynthetic process	3/57	109/23673	0.00231905	0.0459106	0.0352767	pveT_jg17014/pveT_jg18361/pveT_jg2099	3
DOWN	GO:0019761	glucosinolate biosynthetic process	3/57	109/23673	0.00231905	0.0459106	0.0352767	pveT_jg17014/pveT_jg18361/pveT_jg2099	3
DOWN	GO:0009700	indole phytoalexin biosynthetic process	2/57	31/23673	0.00253249	0.0459106	0.0352767	pveT_jg18361/pveT_jg3437	2
DOWN	GO:0046217	indole phytoalexin metabolic process	2/57	31/23673	0.00253249	0.0459106	0.0352767	pveT_jg18361/pveT_jg3437	2
DOWN	GO:0016143	S-glycoside metabolic process	4/57	241/23673	0.00271202	0.0459106	0.0352767	pveT_jg17014/pveT_jg18361/pveT_jg2099/pveT_jg26862	4
DOWN	GO:0019757	glycosinolate metabolic process	4/57	241/23673	0.00271202	0.0459106	0.0352767	pveT_jg17014/pveT_jg18361/pveT_jg2099/pveT_jg26862	4
DOWN	GO:0019760	glucosinolate metabolic process	4/57	241/23673	0.00271202	0.0459106	0.0352767	pveT_jg17014/pveT_jg18361/pveT_jg2099/pveT_jg26862	4
DOWN	GO:0044272	sulfur compound biosynthetic process	4/57	244/23673	0.00283535	0.0463434	0.0356092	pveT_jg17014/pveT_jg18361/pveT_jg2099/pveT_jg3437	4
DOWN	GO:0016829	lyase activity	5/57	409/23673	0.0030099	0.0475564	0.0365412	pveT_jg31114/pveT_jg3418/pveT_jg3445/pveT_jg3679/pveT_jg5385	5

## Sheet: S9
Supplementary Table S9: Differentially expressed genes in the P. vulgaris whole flower.
DE	gene	baseMean	log2FoldChange	lfcSE	stat	pvalue	padj
DOWN	pveT_jg27415	1769.72	-6.32088	0.32697	-19.3317	2.90606e-83	7.2262e-79
DOWN	pveT_jg11544	8.71905	-5.76887	1.14757	-5.02701	4.98185e-07	0.000119114
DOWN	pveT_jg14096	24.5715	-5.28528	0.895474	-5.90221	3.58654e-09	1.35126e-06
DOWN	pveT_jg14213	6.06131	-5.22417	1.3369	-3.90767	9.31918e-05	0.0111409
DOWN	pveT_jg27851	6.01997	-5.20182	1.40548	-3.70109	0.000214671	0.0214378
DOWN	pveT_jg16257	3.62124	-5.20067	1.29289	-4.02252	5.75776e-05	0.00761556
DOWN	pveT_jg13655	720.941	-5.15552	0.384535	-13.4072	5.49086e-41	3.41339e-37
DOWN	pveT_jg15525	13.0704	-5.0128	1.25723	-3.98716	6.6868e-05	0.00857082
DOWN	pveT_jg30411	9.22535	-4.4559	1.0675	-4.17413	2.99132e-05	0.00464888
DOWN	pveT_jg13140	45.5267	-4.12194	1.13165	-3.64242	0.000270086	0.025536
DOWN	pveT_jg20900	5.56209	-3.81016	1.08729	-3.50427	0.000457861	0.0383339
DOWN	pveT_jg14726	20.8343	-3.73305	0.624653	-5.9762	2.28408e-09	9.16062e-07
DOWN	pveT_jg24884	9.76298	-3.61113	0.880456	-4.10144	4.10595e-05	0.00580106
DOWN	pveT_jg21640	1935.3	-3.50295	0.476672	-7.34877	2.00042e-13	1.55445e-10
DOWN	pveT_jg2613	19.4559	-3.43574	0.711213	-4.83082	1.35971e-06	0.000294004
DOWN	pveT_jg9592	379.443	-3.27075	0.390889	-8.36747	5.887e-17	6.36462e-14
DOWN	pveT_jg13582	524.511	-3.25887	0.784873	-4.1521	3.29444e-05	0.00503667
DOWN	pveT_jg15962	26.6376	-3.16775	0.408821	-7.74849	9.29936e-15	7.97372e-12
DOWN	pveT_jg6643	27.1386	-3.02929	0.812182	-3.72981	0.000191622	0.0197288
DOWN	pveT_jg22178	226.281	-2.66068	0.39479	-6.73948	1.58955e-11	8.23455e-09
DOWN	pveT_jg863	11.8657	-2.64435	0.717209	-3.687	0.000226912	0.0223904
DOWN	pveT_jg25822	28.5219	-2.55053	0.607676	-4.19719	2.70245e-05	0.00425311
DOWN	pveT_jg14912	38.1572	-2.49879	0.465641	-5.36635	8.03467e-08	2.24483e-05
DOWN	pveT_jg27530	162.307	-2.44792	0.372526	-6.57113	4.99343e-11	2.38782e-08
DOWN	pveT_jg16040	62.2755	-2.37065	0.495951	-4.78	1.75298e-06	0.000369403
DOWN	pveT_jg8972	37.2169	-2.36591	0.582237	-4.06349	4.83451e-05	0.00660521
DOWN	pveT_jg1010	12.0692	-2.30697	0.645081	-3.57624	0.000348566	0.0312189
DOWN	pveT_jg6007	81.137	-2.18897	0.446754	-4.89972	9.59736e-07	0.000223035
DOWN	pveT_jg18515	135.956	-2.1646	0.436457	-4.95948	7.06825e-07	0.00016739
DOWN	pveT_jg15209	69.5211	-2.12565	0.461114	-4.60981	4.03038e-06	0.00078913
DOWN	pveT_jg11341	151.872	-2.06459	0.36833	-5.60527	2.07927e-08	6.62862e-06
DOWN	pveT_jg5423	533.967	-2.05055	0.462892	-4.42985	9.42977e-06	0.00168691
DOWN	pveT_jg16812	14.9501	-2.03383	0.595554	-3.41502	0.000637768	0.0497139
DOWN	pveT_jg837	9.31566	-1.99554	0.564829	-3.533	0.000410874	0.034989
DOWN	pveT_jg6045	37.2374	-1.95882	0.467473	-4.19024	2.78657e-05	0.00435792
DOWN	pveT_jg2971	37.2669	-1.94542	0.518162	-3.75446	0.000173716	0.0184599
DOWN	pveT_jg3008	150.563	-1.84702	0.430188	-4.29351	1.75868e-05	0.00289612
DOWN	pveT_jg18607	33.5722	-1.8249	0.533833	-3.41849	0.000629695	0.0493943
DOWN	pveT_jg33360	13.6118	-1.82011	0.522752	-3.48179	0.000498077	0.0406952
DOWN	pveT_jg12048	64.9578	-1.79071	0.436914	-4.09854	4.15772e-05	0.00584101
DOWN	pveT_jg2968	619.976	-1.71456	0.198348	-8.64419	5.41892e-18	6.41651e-15
DOWN	pveT_jg2967	300.224	-1.70933	0.215256	-7.94092	2.00686e-15	1.91933e-12
DOWN	pveT_jg14180	64.1435	-1.58937	0.409014	-3.88586	0.000101969	0.0120352
DOWN	pveT_jg7286	29.88	-1.57446	0.422586	-3.72578	0.000194713	0.0197288
DOWN	pveT_jg1484	61.1608	-1.5347	0.432624	-3.54742	0.00038902	0.0340612
DOWN	pveT_jg20123	27.5583	-1.47188	0.396987	-3.70764	0.000209203	0.020976
DOWN	pveT_jg1722	276.284	-1.47135	0.346033	-4.25205	2.1182e-05	0.00339814
DOWN	pveT_jg14251	47.6008	-1.33525	0.354724	-3.76418	0.000167093	0.0179868
DOWN	pveT_jg27302	70.2827	-1.25747	0.330809	-3.8012	0.000144	0.015774
DOWN	pveT_jg19088	1320.78	-1.24928	0.353796	-3.53109	0.000413855	0.0351226
DOWN	pveT_jg1353	1720	-1.24508	0.138663	-8.97919	2.72778e-19	3.76828e-16
DOWN	pveT_jg23073	31.2363	-1.21707	0.32588	-3.73472	0.000187926	0.0194707
DOWN	pveT_jg19262	673.731	-1.20744	0.298927	-4.03924	5.36245e-05	0.00713062
DOWN	pveT_jg14487	102.737	-1.18866	0.314764	-3.77635	0.000159143	0.0172054
DOWN	pveT_jg15159	617.484	-1.17055	0.218095	-5.36716	7.99862e-08	2.24483e-05
DOWN	pveT_jg16222	280.324	-1.12547	0.313337	-3.59188	0.000328301	0.0300718
DOWN	pveT_jg1005	319.93	-1.11659	0.244599	-4.565	4.99483e-06	0.000940921
DOWN	pveT_jg29736	451.87	-1.11058	0.310572	-3.5759	0.000349025	0.0312189
DOWN	pveT_jg14673	133.687	-1.10022	0.266985	-4.12091	3.77374e-05	0.005611
DOWN	pveT_jg11076	456.892	-1.09244	0.228899	-4.77259	1.81875e-06	0.000376876
DOWN	pveT_jg14557	79.8371	-1.08563	0.317243	-3.42206	0.000621489	0.0489049
DOWN	pveT_jg9224	129.891	-1.07332	0.274121	-3.91548	9.02241e-05	0.010944
DOWN	pveT_jg28697	124.227	-1.06596	0.290238	-3.6727	0.000239998	0.0233961
DOWN	pveT_jg13074	95.1047	-1.05549	0.288659	-3.65652	0.000255665	0.0245459
DOWN	pveT_jg3226	130.339	-1.05339	0.288934	-3.64578	0.000266582	0.0253654
DOWN	pveT_jg29954	412.172	-1.05051	0.227539	-4.61685	3.89609e-06	0.000768889
DOWN	pveT_jg31959	65.2723	-1.0405	0.293508	-3.54503	0.000392562	0.0341309
DOWN	pveT_jg15672	54.334	-1.03764	0.291178	-3.56359	0.000365818	0.0323716
DOWN	pveT_jg26990	152.009	-1.03709	0.275781	-3.76055	0.00016954	0.0181076
DOWN	pveT_jg29942	88.4136	-1.02419	0.298452	-3.43167	0.000599876	0.0476539
UP	pveT_jg3044	1771.23	1.00585	0.284519	3.53527	0.000407352	0.034989
UP	pveT_jg16718	1083.36	1.01673	0.28528	3.56398	0.000365277	0.0323716
UP	pveT_jg31557	111.136	1.03261	0.288658	3.57727	0.000347196	0.0312189
UP	pveT_jg5618	2227.13	1.05485	0.24175	4.36341	1.28053e-05	0.00219598
UP	pveT_jg23909	1366.2	1.06691	0.188169	5.66994	1.42846e-08	4.67369e-06
UP	pveT_jg12524	179.268	1.07436	0.308607	3.4813	0.000498981	0.0406952
UP	pveT_jg2350	709.013	1.07547	0.261406	4.11418	3.88562e-05	0.00568287
UP	pveT_jg16621	1400.16	1.11646	0.244178	4.57234	4.82309e-06	0.000922546
UP	pveT_jg13856	62.0402	1.1214	0.259595	4.31982	1.56158e-05	0.00262367
UP	pveT_jg5030	2831.39	1.12706	0.311189	3.62178	0.000292588	0.0273515
UP	pveT_jg5523	8784.71	1.13021	0.32355	3.49314	0.00047737	0.0395676
UP	pveT_jg18725	2516.69	1.13971	0.25376	4.4913	7.07912e-06	0.00129433
UP	pveT_jg18082	1057.48	1.14851	0.240387	4.77777	1.77252e-06	0.000370382
UP	pveT_jg2087	155.182	1.20325	0.214024	5.62201	1.88752e-08	6.09545e-06
UP	pveT_jg9280	3696.32	1.20464	0.296549	4.0622	4.86132e-05	0.00660555
UP	pveT_jg31358	138.457	1.2178	0.313424	3.88549	0.000102125	0.0120352
UP	pveT_jg28345	608.453	1.22735	0.317738	3.86277	0.00011211	0.0130263
UP	pveT_jg26177	1775.29	1.25013	0.294283	4.24805	2.15643e-05	0.00343729
UP	pveT_jg29043	656.382	1.25413	0.309219	4.05579	4.99657e-05	0.00675243
UP	pveT_jg9568	40.4442	1.28524	0.310134	4.14414	3.41091e-05	0.00514034
UP	pveT_jg7994	2111.14	1.29186	0.33503	3.85596	0.000115276	0.0131722
UP	pveT_jg13067	1958.04	1.2947	0.241062	5.37083	7.83741e-08	2.24483e-05
UP	pveT_jg22897	229.356	1.2956	0.337941	3.83379	0.000126183	0.0142603
UP	pveT_jg29646	162.85	1.30478	0.37867	3.4457	0.000569591	0.0456885
UP	pveT_jg15886	1795.4	1.31359	0.28802	4.56076	5.09678e-06	0.000952906
UP	pveT_jg3906	44243	1.31721	0.350287	3.76036	0.000169672	0.0181076
UP	pveT_jg4042	211.772	1.32331	0.346596	3.81803	0.00013452	0.0149329
UP	pveT_jg27665	475.275	1.32574	0.364723	3.63492	0.000278071	0.0261914
UP	pveT_jg26662	428.377	1.34253	0.337628	3.97636	6.99783e-05	0.00878829
UP	pveT_jg33314	147.518	1.35099	0.365989	3.69135	0.000223069	0.0221873
UP	pveT_jg29673	332.123	1.37008	0.361217	3.79296	0.000148864	0.0162353
UP	pveT_jg1486	196.936	1.37274	0.306204	4.4831	7.35669e-06	0.00133527
UP	pveT_jg3437	916.535	1.38233	0.395664	3.49371	0.000476354	0.0395676
UP	pveT_jg22274	1086.53	1.40936	0.271149	5.19772	2.01749e-07	5.28072e-05
UP	pveT_jg32003	233.35	1.41829	0.275053	5.15643	2.51706e-07	6.19696e-05
UP	pveT_jg11510	274.809	1.41946	0.356461	3.9821	6.83087e-05	0.00865694
UP	pveT_jg8182	66.3435	1.42736	0.31661	4.50825	6.53639e-06	0.00120395
UP	pveT_jg12168	193.963	1.44004	0.397274	3.62481	0.000289177	0.0271347
UP	pveT_jg1094	54.9286	1.44029	0.401808	3.58452	0.000337697	0.0305352
UP	pveT_jg24435	786.644	1.44626	0.408248	3.54261	0.000396185	0.0343259
UP	pveT_jg3324	60.3702	1.45532	0.332246	4.38024	1.18546e-05	0.00204706
UP	pveT_jg26980	2764.74	1.45842	0.335837	4.34265	1.40777e-05	0.00239764
UP	pveT_jg26559	447.577	1.4701	0.419305	3.50603	0.000454836	0.0383339
UP	pveT_jg8574	426.402	1.48106	0.236313	6.26733	3.67286e-10	1.63088e-07
UP	pveT_jg1517	187.88	1.49883	0.351253	4.26709	1.98037e-05	0.00321855
UP	pveT_jg24601	1135.05	1.53307	0.378846	4.04668	5.19482e-05	0.0069824
UP	pveT_jg8656	1762.21	1.53333	0.344984	4.44464	8.80397e-06	0.00158637
UP	pveT_jg8372	4680.16	1.53972	0.318028	4.84144	1.28899e-06	0.000286705
UP	pveT_jg24600	187.812	1.5443	0.421146	3.66689	0.000245518	0.0237551
UP	pveT_jg15044	98.0669	1.55519	0.38494	4.0401	5.34291e-05	0.00713062
UP	pveT_jg28453	297.632	1.57789	0.304113	5.18851	2.11979e-07	5.4341e-05
UP	pveT_jg1403	208.318	1.59223	0.377058	4.22277	2.41323e-05	0.00382212
UP	pveT_jg1830	188.664	1.60883	0.257743	6.24199	4.32032e-10	1.88472e-07
UP	pveT_jg3451	247.702	1.62302	0.355109	4.57047	4.86628e-06	0.000923701
UP	pveT_jg6621	195.855	1.64054	0.273695	5.99406	2.04664e-09	8.34289e-07
UP	pveT_jg30679	188.477	1.64472	0.351348	4.68117	2.85247e-06	0.000581389
UP	pveT_jg21605	19.0333	1.64983	0.4427	3.72674	0.00019397	0.0197288
UP	pveT_jg8791	196.66	1.65294	0.460255	3.59137	0.000328945	0.0300718
UP	pveT_jg31762	477.754	1.68531	0.368063	4.57885	4.67535e-06	0.000901219
UP	pveT_jg16539	61.4434	1.68893	0.414924	4.07047	4.69183e-05	0.00644569
UP	pveT_jg15781	124.843	1.69289	0.421312	4.01813	5.86615e-05	0.00771787
UP	pveT_jg19667	37.0321	1.70087	0.440454	3.86164	0.00011263	0.0130263
UP	pveT_jg22332	2500.29	1.73274	0.294888	5.87595	4.20436e-09	1.53744e-06
UP	pveT_jg3055	849.4	1.73632	0.338812	5.12474	2.9795e-07	7.26354e-05
UP	pveT_jg20602	2740.36	1.7591	0.459296	3.83	0.000128145	0.0143534
UP	pveT_jg15706	248.283	1.76487	0.26115	6.75806	1.39856e-11	7.56012e-09
UP	pveT_jg3266	477.52	1.77662	0.431289	4.11931	3.80003e-05	0.005611
UP	pveT_jg17145	1601.59	1.80448	0.495021	3.64525	0.000267127	0.0253654
UP	pveT_jg12543	221.578	1.81019	0.258827	6.99381	2.67516e-12	1.54699e-09
UP	pveT_jg28991	65.5664	1.81714	0.513792	3.53673	0.000405112	0.0349775
UP	pveT_jg2076	237.905	1.82301	0.37913	4.80839	1.52149e-06	0.000323362
UP	pveT_jg18000	1342.13	1.84148	0.33735	5.45866	4.79754e-08	1.48037e-05
UP	pveT_jg3900	142.492	1.86649	0.454039	4.11086	3.94184e-05	0.00568287
UP	pveT_jg6975	242.608	1.88695	0.427148	4.41756	9.98204e-06	0.00176038
UP	pveT_jg3647	174.865	1.89127	0.416212	4.54401	5.51937e-06	0.00102421
UP	pveT_jg13277	99.7564	1.89769	0.288722	6.57273	4.93995e-11	2.38782e-08
UP	pveT_jg16367	26005.3	1.93336	0.55537	3.48121	0.000499157	0.0406952
UP	pveT_jg6731	7612.84	1.95138	0.303178	6.43643	1.22318e-10	5.73879e-08
UP	pveT_jg4471	40.1173	1.98234	0.364137	5.44393	5.21186e-08	1.58047e-05
UP	pveT_jg29817	18.7647	1.99156	0.525973	3.78642	0.000152833	0.0165954
UP	pveT_jg31761	39.2085	1.995	0.452683	4.40706	1.04782e-05	0.00183487
UP	pveT_jg11680	87.8919	2.00411	0.500359	4.00535	6.19248e-05	0.0080619
UP	pveT_jg3296	799.951	2.0046	0.408148	4.91145	9.04068e-07	0.000212081
UP	pveT_jg8111	481.481	2.04142	0.323061	6.319	2.63268e-10	1.2123e-07
UP	pveT_jg1431	20.5005	2.04398	0.498254	4.10228	4.09097e-05	0.00580106
UP	pveT_jg6708	5434	2.07388	0.586819	3.53411	0.000409151	0.034989
UP	pveT_jg2528	6158.37	2.07999	0.22733	9.14966	5.71156e-20	9.46824e-17
UP	pveT_jg18407	20.2451	2.11352	0.615505	3.4338	0.000595173	0.0474345
UP	pveT_jg15393	42.9679	2.1222	0.613845	3.45723	0.000545756	0.0442044
UP	pveT_jg10918	87.2283	2.12227	0.381837	5.55806	2.72796e-08	8.58651e-06
UP	pveT_jg462	649.32	2.13021	0.370889	5.74352	9.27292e-09	3.11595e-06
UP	pveT_jg15994	1126.05	2.1335	0.572725	3.72518	0.000195178	0.0197288
UP	pveT_jg10915	32.5815	2.1581	0.520002	4.15018	3.32207e-05	0.00503698
UP	pveT_jg22211	1915.69	2.15858	0.319736	6.75112	1.46706e-11	7.7617e-09
UP	pveT_jg16072	52.0157	2.17438	0.547772	3.9695	7.20246e-05	0.00899982
UP	pveT_jg19581	168.736	2.17981	0.608099	3.58463	0.000337555	0.0305352
UP	pveT_jg33676	121.103	2.20263	0.532707	4.1348	3.5527e-05	0.00532177
UP	pveT_jg25629	1310.76	2.22652	0.312015	7.13592	9.61402e-13	6.4465e-10
UP	pveT_jg25751	402.651	2.23527	0.416232	5.37025	7.86292e-08	2.24483e-05
UP	pveT_jg11218	71.763	2.24781	0.317539	7.07883	1.45372e-12	9.26877e-10
UP	pveT_jg3591	67.4781	2.2501	0.602092	3.73714	0.000186127	0.0194284
UP	pveT_jg9967	329.565	2.25618	0.320123	7.04785	1.81703e-12	1.07577e-09
UP	pveT_jg11494	21.104	2.25743	0.432756	5.2164	1.82436e-07	4.87791e-05
UP	pveT_jg822	760.427	2.26149	0.388762	5.81714	5.98627e-09	2.1265e-06
UP	pveT_jg29822	283.38	2.26498	0.437313	5.1793	2.22721e-07	5.65121e-05
UP	pveT_jg34152	13420.1	2.27231	0.295421	7.69177	1.4511e-14	1.20277e-11
UP	pveT_jg823	884.451	2.27606	0.384653	5.91717	3.27538e-09	1.25301e-06
UP	pveT_jg32004	2423.24	2.30559	0.323249	7.13257	9.85148e-13	6.4465e-10
UP	pveT_jg9806	1000.26	2.30792	0.229832	10.0418	9.98447e-24	1.9098e-20
UP	pveT_jg25653	18695.8	2.38892	0.53967	4.42664	9.57137e-06	0.00170001
UP	pveT_jg29567	14.4224	2.47576	0.575253	4.30378	1.67905e-05	0.00278342
UP	pveT_jg14516	29138	2.52613	0.345431	7.31296	2.61317e-13	1.96906e-10
UP	pveT_jg33705	471.593	2.53597	0.522841	4.85036	1.23236e-06	0.000283224
UP	pveT_jg33145	4080.64	2.56713	0.275614	9.31421	1.22865e-20	2.18226e-17
UP	pveT_jg22177	8149.43	2.5763	0.446545	5.76941	7.95497e-09	2.74325e-06
UP	pveT_jg10955	12.1375	2.59192	0.651049	3.98114	6.85843e-05	0.00865694
UP	pveT_jg18179	114.533	2.59794	0.760221	3.41735	0.000632345	0.0494462
UP	pveT_jg16709	14968.4	2.60094	0.363327	7.15867	8.14647e-13	5.62695e-10
UP	pveT_jg7841	155.408	2.65218	0.425268	6.23649	4.47507e-10	1.91857e-07
UP	pveT_jg25426	22.8203	2.67222	0.551129	4.84862	1.24322e-06	0.000283224
UP	pveT_jg12355	7466.69	2.69206	0.520177	5.17528	2.27571e-07	5.71594e-05
UP	pveT_jg3112	6220.79	2.73579	0.573675	4.76889	1.85248e-06	0.000380693
UP	pveT_jg5481	191.258	2.78218	0.529754	5.25184	1.50591e-07	4.0702e-05
UP	pveT_jg22210	2186.73	2.80221	0.269173	10.4105	2.2216e-25	4.60352e-22
UP	pveT_jg14511	7251.04	2.8362	0.363782	7.79643	6.36849e-15	5.86514e-12
UP	pveT_jg28398	439.919	2.84344	0.527687	5.3885	7.10496e-08	2.10324e-05
UP	pveT_jg9968	122.482	2.86132	0.615465	4.64905	3.3347e-06	0.000663366
UP	pveT_jg2188	87.7297	2.87917	0.536128	5.3703	7.86037e-08	2.24483e-05
UP	pveT_jg34204	5770.56	2.88304	0.233884	12.3268	6.49707e-35	2.30794e-31
UP	pveT_jg2193	74.9487	2.88363	0.458671	6.28693	3.23795e-10	1.46391e-07
UP	pveT_jg16507	23.1419	2.9393	0.670877	4.38128	1.17983e-05	0.00204706
UP	pveT_jg30651	3806.47	2.93995	0.337586	8.70874	3.07264e-18	3.82021e-15
UP	pveT_jg16670	28.4759	3.04807	0.796122	3.82864	0.000128853	0.014368
UP	pveT_jg14512	11360.7	3.05488	0.432865	7.05736	1.69694e-12	1.02917e-09
UP	pveT_jg375	30.4531	3.07037	0.796356	3.85553	0.000115481	0.0131722
UP	pveT_jg1450	580.301	3.13517	0.257869	12.158	5.20035e-34	1.6164e-30
UP	pveT_jg2571	7.85134	3.19044	0.910285	3.50488	0.000456818	0.0383339
UP	pveT_jg373	2473.42	3.20724	0.435493	7.36464	1.77632e-13	1.42484e-10
UP	pveT_jg4355	70.9132	3.21886	0.61776	5.21054	1.88291e-07	4.98089e-05
UP	pveT_jg19500	12.936	3.22374	0.822316	3.92032	8.84322e-05	0.0107792
UP	pveT_jg24571	21.6142	3.28318	0.839554	3.91063	9.20565e-05	0.0110583
UP	pveT_jg3592	999.213	3.33837	0.236978	14.0873	4.54904e-45	3.77055e-41
UP	pveT_jg23669	19.4357	3.39368	0.825287	4.11212	3.92045e-05	0.00568287
UP	pveT_jg145	85.653	3.46475	0.84297	4.11017	3.95374e-05	0.00568287
UP	pveT_jg29165	15.9209	3.48136	0.869676	4.00306	6.25295e-05	0.00809822
UP	pveT_jg21819	173.112	3.49657	0.748871	4.66912	3.02495e-06	0.000606601
UP	pveT_jg2245	14.77	3.53728	0.769519	4.59674	4.29142e-06	0.000833676
UP	pveT_jg19167	11.6231	3.5377	0.884556	3.99941	6.35013e-05	0.00818147
UP	pveT_jg15549	10.8181	3.58277	0.975758	3.67178	0.000240868	0.0233961
UP	pveT_jg821	2504.13	3.63233	0.400584	9.0676	1.21669e-19	1.89089e-16
UP	pveT_jg31763	6821.34	3.63932	0.22844	15.9312	3.84884e-57	4.78526e-53
UP	pveT_jg16059	43.6161	3.76532	0.692845	5.43458	5.49263e-08	1.64554e-05
UP	pveT_jg13781	29.384	3.79608	0.931395	4.07569	4.58779e-05	0.00637318
UP	pveT_jg258	41.2413	3.80717	1.08092	3.52214	0.00042808	0.0362063
UP	pveT_jg11296	387.262	3.87161	0.586709	6.59886	4.14338e-11	2.06804e-08
UP	pveT_jg24757	70.9609	3.88266	0.498376	7.79062	6.66818e-15	5.92182e-12
UP	pveT_jg19501	26.1958	3.88594	0.626861	6.19904	5.68078e-10	2.39421e-07
UP	pveT_jg26371	46.6594	3.95082	0.544818	7.25163	4.11798e-13	3.0117e-10
UP	pveT_jg32855	11.0757	3.96131	0.819478	4.83394	1.33854e-06	0.000294004
UP	pveT_jg32999	35.157	4.14068	0.682261	6.06906	1.28662e-09	5.33219e-07
UP	pveT_jg3888	204.907	4.20978	0.391591	10.7505	5.89605e-27	1.33283e-23
UP	pveT_jg5034	34.4366	4.22496	0.732567	5.76734	8.05345e-09	2.74325e-06
UP	pveT_jg1401	47.6749	4.37667	0.756375	5.78638	7.19207e-09	2.51884e-06
UP	pveT_jg22208	528.269	4.47049	0.748459	5.97293	2.33031e-09	9.19768e-07
UP	pveT_jg3883	837.153	4.64436	0.366085	12.6866	7.01926e-37	2.90901e-33
UP	pveT_jg29298	9.63967	4.67763	1.14836	4.0733	4.63513e-05	0.00640318
UP	pveT_jg18399	40.7931	4.70527	0.555318	8.47311	2.38933e-17	2.70059e-14
UP	pveT_jg17279	22.6285	4.72439	0.682155	6.92568	4.33877e-12	2.452e-09
UP	pveT_jg9747	4.01988	4.77144	1.3891	3.4349	0.000592765	0.0473945
UP	pveT_jg25596	4.35765	4.90413	1.34539	3.64512	0.000267262	0.0253654
UP	pveT_jg18397	37.4825	4.98423	0.608878	8.18592	2.7024e-16	2.79991e-13
UP	pveT_jg14574	2.82887	5.01468	1.34214	3.73632	0.000186736	0.0194284
UP	pveT_jg2355	11.6136	5.07009	1.32285	3.83271	0.000126741	0.0142603
UP	pveT_jg25670	528.577	5.11814	0.568919	8.99625	2.3357e-19	3.41644e-16
UP	pveT_jg1697	5.2012	5.17009	1.19972	4.30942	1.63686e-05	0.00273169
UP	pveT_jg782	5.53772	5.25411	1.28406	4.09179	4.28062e-05	0.00597988
UP	pveT_jg16737	5.7745	5.30491	1.49611	3.54581	0.000391411	0.0341309
UP	pveT_jg22207	78.2057	5.52959	0.803455	6.88227	5.89062e-12	3.25503e-09
UP	pveT_jg32854	7.02507	5.60744	1.1583	4.84108	1.29136e-06	0.000286705
UP	pveT_jg1087	47.3163	5.66326	0.707326	8.00658	1.17942e-15	1.17309e-12
UP	pveT_jg3881	2762.87	5.79757	0.539117	10.7538	5.6855e-27	1.33283e-23
UP	pveT_jg9843	5.19521	5.89288	1.72158	3.42294	0.000619471	0.0489008
UP	pveT_jg18960	6.79807	6.28315	1.70512	3.68488	0.000228814	0.0224889
UP	pveT_jg3892	837.056	6.32148	1.15826	5.45774	4.82223e-08	1.48037e-05
UP	pveT_jg3886	7.46431	6.43759	1.62713	3.9564	7.60883e-05	0.00946005
UP	pveT_jg3891	3091.17	6.45084	0.490792	13.1437	1.84878e-39	9.19434e-36
UP	pveT_jg1086	55.7041	6.48567	0.903283	7.18011	6.96545e-13	4.94865e-10
UP	pveT_jg13704	8.02691	6.52691	1.1464	5.69341	1.24528e-08	4.12868e-06
UP	pveT_jg14587	9.14422	6.73554	1.14537	5.88067	4.08607e-09	1.51648e-06
UP	pveT_jg15685	15.4931	6.74966	1.27063	5.31204	1.08403e-07	2.99505e-05
UP	pveT_jg683	10.0302	6.83809	1.31681	5.19292	2.07024e-07	5.36234e-05
UP	pveT_jg14584	13.328	7.26853	1.10157	6.59832	4.15837e-11	2.06804e-08
UP	pveT_jg14215	14.8865	7.4379	1.25012	5.94976	2.68537e-09	1.04335e-06
UP	pveT_jg14585	18.3378	7.71488	1.09077	7.07287	1.51764e-12	9.43444e-10
UP	pveT_jg16768	410.752	8.20678	2.28661	3.58905	0.000331884	0.0302294
UP	pveT_jg27826	72.3536	9.70507	1.08639	8.9333	4.13475e-19	5.4113e-16
UP	pveT_jg16661	181.751	10.3147	2.8637	3.60187	0.000315937	0.0290967
UP	pveT_jg14575	246.101	11.4729	1.04555	10.9731	5.15031e-28	1.42297e-24

## Sheet: S10
Supplementary Table S10: Gene ontology categories enriched among DEGs identified in the P. vulgaris whole flower.
DE	ID	Description	GeneRatio	BgRatio	pvalue	p.adjust	qvalue	geneID	Count
UP	GO:0009834	plant-type secondary cell wall biogenesis	17/146	108/23673	1.77519e-19	1.43613e-16	1.20152e-16	pveT_jg10955/pveT_jg1431/pveT_jg19500/pveT_jg2076/pveT_jg2350/pveT_jg24600/pveT_jg24601/pveT_jg26662/pveT_jg28398/pveT_jg29043/pveT_jg29165/pveT_jg31557/pveT_jg3906/pveT_jg462/pveT_jg5481/pveT_jg7994/pveT_jg8656	17
UP	GO:0045491	xylan metabolic process	15/146	74/23673	4.5477e-19	1.83954e-16	1.53904e-16	pveT_jg1431/pveT_jg1517/pveT_jg2076/pveT_jg28991/pveT_jg31557/pveT_jg31761/pveT_jg31762/pveT_jg31763/pveT_jg32003/pveT_jg32004/pveT_jg3324/pveT_jg34152/pveT_jg34204/pveT_jg3451/pveT_jg462	15
UP	GO:0042546	cell wall biogenesis	21/146	315/23673	5.64144e-16	1.52131e-13	1.27279e-13	pveT_jg10955/pveT_jg1431/pveT_jg1517/pveT_jg19500/pveT_jg2076/pveT_jg2350/pveT_jg24600/pveT_jg24601/pveT_jg26662/pveT_jg28398/pveT_jg28991/pveT_jg29043/pveT_jg29165/pveT_jg31557/pveT_jg3324/pveT_jg3451/pveT_jg3906/pveT_jg462/pveT_jg5481/pveT_jg7994/pveT_jg8656	21
UP	GO:0009808	lignin metabolic process	16/146	155/23673	2.17101e-15	4.39086e-13	3.67357e-13	pveT_jg16621/pveT_jg16718/pveT_jg19500/pveT_jg19501/pveT_jg19581/pveT_jg2076/pveT_jg22274/pveT_jg26177/pveT_jg26662/pveT_jg28398/pveT_jg28453/pveT_jg29043/pveT_jg29165/pveT_jg29646/pveT_jg462/pveT_jg5481	16
UP	GO:0044036	cell wall macromolecule metabolic process	18/146	240/23673	1.01585e-14	1.64365e-12	1.37514e-12	pveT_jg1431/pveT_jg1517/pveT_jg2076/pveT_jg2350/pveT_jg28991/pveT_jg31557/pveT_jg31761/pveT_jg31762/pveT_jg31763/pveT_jg32003/pveT_jg32004/pveT_jg3324/pveT_jg34152/pveT_jg34204/pveT_jg3451/pveT_jg3592/pveT_jg462/pveT_jg8656	18
UP	GO:0010383	cell wall polysaccharide metabolic process	17/146	216/23673	2.63113e-14	3.54765e-12	2.9681e-12	pveT_jg1431/pveT_jg1517/pveT_jg2076/pveT_jg2350/pveT_jg28991/pveT_jg31557/pveT_jg31761/pveT_jg31762/pveT_jg31763/pveT_jg32003/pveT_jg32004/pveT_jg3324/pveT_jg34152/pveT_jg34204/pveT_jg3451/pveT_jg3592/pveT_jg462	17
UP	GO:0009832	plant-type cell wall biogenesis	17/146	230/23673	7.40923e-14	8.41262e-12	7.03834e-12	pveT_jg10955/pveT_jg1431/pveT_jg19500/pveT_jg2076/pveT_jg2350/pveT_jg24600/pveT_jg24601/pveT_jg26662/pveT_jg28398/pveT_jg29043/pveT_jg29165/pveT_jg31557/pveT_jg3906/pveT_jg462/pveT_jg5481/pveT_jg7994/pveT_jg8656	17
UP	GO:0009698	phenylpropanoid metabolic process	18/146	271/23673	8.31903e-14	8.41262e-12	7.03834e-12	pveT_jg14587/pveT_jg15044/pveT_jg16621/pveT_jg16718/pveT_jg19500/pveT_jg19501/pveT_jg19581/pveT_jg2076/pveT_jg22274/pveT_jg26177/pveT_jg26662/pveT_jg28398/pveT_jg28453/pveT_jg29043/pveT_jg29165/pveT_jg29646/pveT_jg462/pveT_jg5481	18
UP	GO:0010410	hemicellulose metabolic process	15/146	174/23673	2.46796e-13	2.21842e-11	1.85602e-11	pveT_jg1431/pveT_jg1517/pveT_jg2076/pveT_jg28991/pveT_jg31557/pveT_jg31761/pveT_jg31762/pveT_jg31763/pveT_jg32003/pveT_jg32004/pveT_jg3324/pveT_jg34152/pveT_jg34204/pveT_jg3451/pveT_jg462	15
UP	GO:0005976	polysaccharide metabolic process	21/146	469/23673	1.37481e-12	1.11222e-10	9.30532e-11	pveT_jg1431/pveT_jg1517/pveT_jg2076/pveT_jg2350/pveT_jg24600/pveT_jg24601/pveT_jg28991/pveT_jg31557/pveT_jg31761/pveT_jg31762/pveT_jg31763/pveT_jg32003/pveT_jg32004/pveT_jg3324/pveT_jg34152/pveT_jg34204/pveT_jg3451/pveT_jg3592/pveT_jg462/pveT_jg7994/pveT_jg8656	21
UP	GO:0046556	alpha-L-arabinofuranosidase activity	8/146	28/23673	4.82975e-12	3.55206e-10	2.9718e-10	pveT_jg20602/pveT_jg31761/pveT_jg31762/pveT_jg31763/pveT_jg32003/pveT_jg32004/pveT_jg34152/pveT_jg34204	8
UP	GO:0071669	plant-type cell wall organization or biogenesis	19/146	401/23673	6.56553e-12	4.42626e-10	3.70319e-10	pveT_jg10955/pveT_jg1431/pveT_jg1517/pveT_jg19500/pveT_jg2076/pveT_jg2350/pveT_jg24600/pveT_jg24601/pveT_jg26662/pveT_jg28398/pveT_jg29043/pveT_jg29165/pveT_jg31557/pveT_jg3592/pveT_jg3906/pveT_jg462/pveT_jg5481/pveT_jg7994/pveT_jg8656	19
UP	GO:0045493	xylan catabolic process	7/146	20/23673	2.12813e-11	1.32435e-09	1.10801e-09	pveT_jg31761/pveT_jg31762/pveT_jg31763/pveT_jg32003/pveT_jg32004/pveT_jg34152/pveT_jg34204	7
UP	GO:0046271	phenylpropanoid catabolic process	8/146	35/23673	3.52671e-11	1.90207e-09	1.59135e-09	pveT_jg16718/pveT_jg19500/pveT_jg19501/pveT_jg19581/pveT_jg22274/pveT_jg26662/pveT_jg28398/pveT_jg28453	8
UP	GO:0046274	lignin catabolic process	8/146	35/23673	3.52671e-11	1.90207e-09	1.59135e-09	pveT_jg16718/pveT_jg19500/pveT_jg19501/pveT_jg19581/pveT_jg22274/pveT_jg26662/pveT_jg28398/pveT_jg28453	8
UP	GO:0045492	xylan biosynthetic process	8/146	49/23673	6.28387e-10	3.17728e-08	2.65824e-08	pveT_jg1431/pveT_jg1517/pveT_jg2076/pveT_jg28991/pveT_jg31557/pveT_jg3324/pveT_jg3451/pveT_jg462	8
UP	GO:0052716	hydroquinone:oxygen oxidoreductase activity	7/146	31/23673	6.82144e-10	3.2462e-08	2.7159e-08	pveT_jg19500/pveT_jg19501/pveT_jg19581/pveT_jg22274/pveT_jg26662/pveT_jg28398/pveT_jg28453	7
UP	GO:0009044	xylan 1	7/146	33/23673	1.09687e-09	4.92983e-08	4.1245e-08	pveT_jg31761/pveT_jg31762/pveT_jg31763/pveT_jg32003/pveT_jg32004/pveT_jg34152/pveT_jg34204	7
UP	GO:0009809	lignin biosynthetic process	10/146	109/23673	1.4776e-09	6.29146e-08	5.26369e-08	pveT_jg16621/pveT_jg19500/pveT_jg22274/pveT_jg26177/pveT_jg26662/pveT_jg28398/pveT_jg28453/pveT_jg29043/pveT_jg29165/pveT_jg5481	10
UP	GO:0097599	xylanase activity	7/146	37/23673	2.58956e-09	9.79128e-08	8.19178e-08	pveT_jg31761/pveT_jg31762/pveT_jg31763/pveT_jg32003/pveT_jg32004/pveT_jg34152/pveT_jg34204	7
UP	GO:0044038	cell wall macromolecule biosynthetic process	9/146	85/23673	2.78368e-09	9.79128e-08	8.19178e-08	pveT_jg1431/pveT_jg1517/pveT_jg2076/pveT_jg2350/pveT_jg28991/pveT_jg31557/pveT_jg3324/pveT_jg3451/pveT_jg462	9
UP	GO:0070589	cellular component macromolecule biosynthetic process	9/146	85/23673	2.78368e-09	9.79128e-08	8.19178e-08	pveT_jg1431/pveT_jg1517/pveT_jg2076/pveT_jg2350/pveT_jg28991/pveT_jg31557/pveT_jg3324/pveT_jg3451/pveT_jg462	9
UP	GO:0070592	cell wall polysaccharide biosynthetic process	9/146	85/23673	2.78368e-09	9.79128e-08	8.19178e-08	pveT_jg1431/pveT_jg1517/pveT_jg2076/pveT_jg2350/pveT_jg28991/pveT_jg31557/pveT_jg3324/pveT_jg3451/pveT_jg462	9
UP	GO:0009699	phenylpropanoid biosynthetic process	12/146	198/23673	3.88205e-09	1.30858e-07	1.09481e-07	pveT_jg15044/pveT_jg16621/pveT_jg16718/pveT_jg19500/pveT_jg22274/pveT_jg26177/pveT_jg26662/pveT_jg28398/pveT_jg28453/pveT_jg29043/pveT_jg29165/pveT_jg5481	12
UP	GO:0016682	oxidoreductase activity	7/146	41/23673	5.53957e-09	1.79261e-07	1.49977e-07	pveT_jg19500/pveT_jg19501/pveT_jg19581/pveT_jg22274/pveT_jg26662/pveT_jg28398/pveT_jg28453	7
UP	GO:0033692	cellular polysaccharide biosynthetic process	13/146	266/23673	1.14223e-08	3.5541e-07	2.97351e-07	pveT_jg1431/pveT_jg1517/pveT_jg2076/pveT_jg2350/pveT_jg24600/pveT_jg24601/pveT_jg28991/pveT_jg31557/pveT_jg3324/pveT_jg3451/pveT_jg462/pveT_jg7994/pveT_jg8656	13
UP	GO:0031222	arabinan catabolic process	5/146	14/23673	1.59457e-08	4.77781e-07	3.99731e-07	pveT_jg31761/pveT_jg31762/pveT_jg31763/pveT_jg34152/pveT_jg34204	5
UP	GO:0016679	oxidoreductase activity	7/146	48/23673	1.75007e-08	5.05645e-07	4.23043e-07	pveT_jg19500/pveT_jg19501/pveT_jg19581/pveT_jg22274/pveT_jg26662/pveT_jg28398/pveT_jg28453	7
UP	GO:0034637	cellular carbohydrate biosynthetic process	14/146	330/23673	1.83163e-08	5.10962e-07	4.27492e-07	pveT_jg1431/pveT_jg1517/pveT_jg2076/pveT_jg2350/pveT_jg24600/pveT_jg24601/pveT_jg28991/pveT_jg30679/pveT_jg31557/pveT_jg3324/pveT_jg3451/pveT_jg462/pveT_jg7994/pveT_jg8656	14
UP	GO:0000271	polysaccharide biosynthetic process	13/146	295/23673	3.87972e-08	1.04623e-06	8.7532e-07	pveT_jg1431/pveT_jg1517/pveT_jg2076/pveT_jg2350/pveT_jg24600/pveT_jg24601/pveT_jg28991/pveT_jg31557/pveT_jg3324/pveT_jg3451/pveT_jg462/pveT_jg7994/pveT_jg8656	13
UP	GO:0000272	polysaccharide catabolic process	7/146	55/23673	4.65281e-08	1.21423e-06	1.01588e-06	pveT_jg31761/pveT_jg31762/pveT_jg31763/pveT_jg32003/pveT_jg32004/pveT_jg34152/pveT_jg34204	7
UP	GO:0031221	arabinan metabolic process	5/146	17/23673	4.85571e-08	1.22759e-06	1.02705e-06	pveT_jg31761/pveT_jg31762/pveT_jg31763/pveT_jg34152/pveT_jg34204	5
UP	GO:0044550	secondary metabolite biosynthetic process	13/146	320/23673	1.00071e-07	2.45325e-06	2.05249e-06	pveT_jg15044/pveT_jg16621/pveT_jg16718/pveT_jg19500/pveT_jg22274/pveT_jg26177/pveT_jg26662/pveT_jg28398/pveT_jg28453/pveT_jg29043/pveT_jg29165/pveT_jg3437/pveT_jg5481	13
UP	GO:0044264	cellular polysaccharide metabolic process	14/146	385/23673	1.23701e-07	2.94335e-06	2.46252e-06	pveT_jg1431/pveT_jg1517/pveT_jg2076/pveT_jg2350/pveT_jg24600/pveT_jg24601/pveT_jg28991/pveT_jg31557/pveT_jg3324/pveT_jg3451/pveT_jg3592/pveT_jg462/pveT_jg7994/pveT_jg8656	14
UP	GO:0071555	cell wall organization	15/146	452/23673	1.40374e-07	3.24464e-06	2.7146e-06	pveT_jg1450/pveT_jg14511/pveT_jg14512/pveT_jg14516/pveT_jg1517/pveT_jg16709/pveT_jg2350/pveT_jg24600/pveT_jg24601/pveT_jg26177/pveT_jg3451/pveT_jg3592/pveT_jg7994/pveT_jg8656/pveT_jg9806	15
UP	GO:0016051	carbohydrate biosynthetic process	14/146	439/23673	6.02942e-07	1.35494e-05	1.1336e-05	pveT_jg1431/pveT_jg1517/pveT_jg2076/pveT_jg2350/pveT_jg24600/pveT_jg24601/pveT_jg28991/pveT_jg30679/pveT_jg31557/pveT_jg3324/pveT_jg3451/pveT_jg462/pveT_jg7994/pveT_jg8656	14
UP	GO:0042545	cell wall modification	11/146	288/23673	1.82762e-06	3.99607e-05	3.34328e-05	pveT_jg1450/pveT_jg14511/pveT_jg14512/pveT_jg14516/pveT_jg1517/pveT_jg16709/pveT_jg24600/pveT_jg24601/pveT_jg26177/pveT_jg7994/pveT_jg8656	11
UP	GO:0030243	cellulose metabolic process	7/146	103/23673	3.55053e-06	7.55889e-05	6.32407e-05	pveT_jg1517/pveT_jg2350/pveT_jg24600/pveT_jg24601/pveT_jg3592/pveT_jg7994/pveT_jg8656	7
UP	GO:0005354	galactose transmembrane transporter activity	4/146	18/23673	3.97208e-06	8.23951e-05	6.89351e-05	pveT_jg16367/pveT_jg18725/pveT_jg25653/pveT_jg33145	4
UP	GO:0015149	hexose transmembrane transporter activity	4/146	20/23673	6.22904e-06	0.000125982	0.000105402	pveT_jg16367/pveT_jg18725/pveT_jg25653/pveT_jg33145	4
UP	GO:0051273	beta-glucan metabolic process	7/146	121/23673	1.03173e-05	0.000203579	0.000170322	pveT_jg1517/pveT_jg2350/pveT_jg24600/pveT_jg24601/pveT_jg3592/pveT_jg7994/pveT_jg8656	7
UP	GO:0015145	monosaccharide transmembrane transporter activity	4/146	27/23673	2.18185e-05	0.000420266	0.000351612	pveT_jg16367/pveT_jg18725/pveT_jg25653/pveT_jg33145	4
UP	GO:1901361	organic cyclic compound catabolic process	9/146	249/23673	2.5209e-05	0.000474281	0.000396803	pveT_jg16718/pveT_jg19500/pveT_jg19501/pveT_jg19581/pveT_jg22274/pveT_jg26662/pveT_jg27826/pveT_jg28398/pveT_jg28453	9
UP	GO:0035428	hexose transmembrane transport	3/146	10/23673	2.67156e-05	0.000480287	0.000401828	pveT_jg16367/pveT_jg25653/pveT_jg33145	3
UP	GO:1905950	monosaccharide transmembrane transport	3/146	10/23673	2.67156e-05	0.000480287	0.000401828	pveT_jg16367/pveT_jg25653/pveT_jg33145	3
UP	GO:0030244	cellulose biosynthetic process	6/146	95/23673	2.74731e-05	0.000483168	0.000404238	pveT_jg1517/pveT_jg2350/pveT_jg24600/pveT_jg24601/pveT_jg7994/pveT_jg8656	6
UP	GO:0052689	carboxylic ester hydrolase activity	8/146	194/23673	2.82723e-05	0.000486644	0.000407146	pveT_jg1450/pveT_jg14511/pveT_jg14512/pveT_jg14516/pveT_jg16709/pveT_jg18397/pveT_jg18399/pveT_jg9806	8
UP	GO:0050829	defense response to Gram-negative bacterium	4/146	29/23673	2.92461e-05	0.000492919	0.000412396	pveT_jg14511/pveT_jg14512/pveT_jg14516/pveT_jg16709	4
UP	GO:0016052	carbohydrate catabolic process	7/146	147/23673	3.64137e-05	0.000591667	0.000495013	pveT_jg31761/pveT_jg31762/pveT_jg31763/pveT_jg32003/pveT_jg32004/pveT_jg34152/pveT_jg34204	7
UP	GO:0008645	hexose transport	3/146	11/23673	3.65678e-05	0.000591667	0.000495013	pveT_jg16367/pveT_jg25653/pveT_jg33145	3
UP	GO:0010214	seed coat development	7/146	154/23673	4.89827e-05	0.000777	0.00065007	pveT_jg18000/pveT_jg2350/pveT_jg31761/pveT_jg31762/pveT_jg31763/pveT_jg34152/pveT_jg34204	7
UP	GO:0046373	L-arabinose metabolic process	3/146	13/23673	6.28125e-05	0.000977217	0.000817579	pveT_jg20602/pveT_jg32003/pveT_jg32004	3
UP	GO:0051274	beta-glucan biosynthetic process	6/146	113/23673	7.29321e-05	0.00111325	0.000931387	pveT_jg1517/pveT_jg2350/pveT_jg24600/pveT_jg24601/pveT_jg7994/pveT_jg8656	6
UP	GO:0016759	cellulose synthase activity	4/146	38/23673	8.70599e-05	0.00128057	0.00107138	pveT_jg24600/pveT_jg24601/pveT_jg7994/pveT_jg8656	4
UP	GO:0016760	cellulose synthase (UDP-forming) activity	4/146	38/23673	8.70599e-05	0.00128057	0.00107138	pveT_jg24600/pveT_jg24601/pveT_jg7994/pveT_jg8656	4
UP	GO:1990538	xylan O-acetyltransferase activity	3/146	15/23673	9.9028e-05	0.0014306	0.0011969	pveT_jg1517/pveT_jg28991/pveT_jg3324	3
UP	GO:0019439	aromatic compound catabolic process	8/146	235/23673	0.000108845	0.00154483	0.00129247	pveT_jg16718/pveT_jg19500/pveT_jg19501/pveT_jg19581/pveT_jg22274/pveT_jg26662/pveT_jg28398/pveT_jg28453	8
UP	GO:0030599	pectinesterase activity	5/146	78/23673	0.000122456	0.00170805	0.00142902	pveT_jg1450/pveT_jg14511/pveT_jg14512/pveT_jg14516/pveT_jg16709	5
UP	GO:0008506	sucrose:proton symporter activity	3/146	17/23673	0.000146664	0.00201104	0.00168252	pveT_jg16367/pveT_jg25653/pveT_jg33145	3
UP	GO:0006073	cellular glucan metabolic process	9/146	324/23673	0.000188967	0.00250614	0.00209674	pveT_jg1431/pveT_jg1517/pveT_jg2350/pveT_jg24600/pveT_jg24601/pveT_jg31557/pveT_jg3592/pveT_jg7994/pveT_jg8656	9
UP	GO:0044042	glucan metabolic process	9/146	324/23673	0.000188967	0.00250614	0.00209674	pveT_jg1431/pveT_jg1517/pveT_jg2350/pveT_jg24600/pveT_jg24601/pveT_jg31557/pveT_jg3592/pveT_jg7994/pveT_jg8656	9
UP	GO:0005355	glucose transmembrane transporter activity	3/146	19/23673	0.000207114	0.00270251	0.00226103	pveT_jg16367/pveT_jg25653/pveT_jg33145	3
UP	GO:0019566	arabinose metabolic process	3/146	20/23673	0.000242565	0.00311484	0.002606	pveT_jg20602/pveT_jg32003/pveT_jg32004	3
UP	GO:0005507	copper ion binding	9/146	343/23673	0.000287786	0.0036378	0.00304353	pveT_jg17145/pveT_jg19500/pveT_jg19501/pveT_jg19581/pveT_jg22274/pveT_jg26662/pveT_jg28398/pveT_jg28453/pveT_jg32999	9
UP	GO:0051119	sugar transmembrane transporter activity	4/146	57/23673	0.000425476	0.00529554	0.00443046	pveT_jg16367/pveT_jg18725/pveT_jg25653/pveT_jg33145	4
UP	GO:0043455	regulation of secondary metabolic process	5/146	103/23673	0.00044892	0.00542054	0.00453505	pveT_jg14587/pveT_jg24600/pveT_jg24601/pveT_jg29165/pveT_jg3437	5
UP	GO:0052386	cell wall thickening	5/146	103/23673	0.00044892	0.00542054	0.00453505	pveT_jg24600/pveT_jg24601/pveT_jg26177/pveT_jg7994/pveT_jg8656	5
UP	GO:0044724	single-organism carbohydrate catabolic process	5/146	108/23673	0.000557736	0.00663542	0.00555146	pveT_jg31761/pveT_jg31762/pveT_jg31763/pveT_jg34152/pveT_jg34204	5
UP	GO:0010413	glucuronoxylan metabolic process	3/146	27/23673	0.000603001	0.00696897	0.00583052	pveT_jg1431/pveT_jg31557/pveT_jg3451	3
UP	GO:0010417	glucuronoxylan biosynthetic process	3/146	27/23673	0.000603001	0.00696897	0.00583052	pveT_jg1431/pveT_jg31557/pveT_jg3451	3
UP	GO:0008515	sucrose transmembrane transporter activity	3/146	29/23673	0.000746522	0.0081613	0.00682808	pveT_jg16367/pveT_jg25653/pveT_jg33145	3
UP	GO:0015749	monosaccharide transport	3/146	29/23673	0.000746522	0.0081613	0.00682808	pveT_jg16367/pveT_jg25653/pveT_jg33145	3
UP	GO:0016413	O-acetyltransferase activity	3/146	29/23673	0.000746522	0.0081613	0.00682808	pveT_jg1517/pveT_jg28991/pveT_jg3324	3
UP	GO:0034219	carbohydrate transmembrane transport	3/146	29/23673	0.000746522	0.0081613	0.00682808	pveT_jg16367/pveT_jg25653/pveT_jg33145	3
UP	GO:0015154	disaccharide transmembrane transporter activity	3/146	30/23673	0.000825738	0.00845597	0.00707461	pveT_jg16367/pveT_jg25653/pveT_jg33145	3
UP	GO:0015157	oligosaccharide transmembrane transporter activity	3/146	30/23673	0.000825738	0.00845597	0.00707461	pveT_jg16367/pveT_jg25653/pveT_jg33145	3
UP	GO:0015766	disaccharide transport	3/146	30/23673	0.000825738	0.00845597	0.00707461	pveT_jg16367/pveT_jg25653/pveT_jg33145	3
UP	GO:0015770	sucrose transport	3/146	30/23673	0.000825738	0.00845597	0.00707461	pveT_jg16367/pveT_jg25653/pveT_jg33145	3
UP	GO:0015772	oligosaccharide transport	3/146	30/23673	0.000825738	0.00845597	0.00707461	pveT_jg16367/pveT_jg25653/pveT_jg33145	3
UP	GO:0008374	O-acyltransferase activity	5/146	120/23673	0.00089895	0.00909064	0.00760559	pveT_jg1517/pveT_jg15886/pveT_jg23669/pveT_jg28991/pveT_jg3324	5
UP	GO:0008194	UDP-glycosyltransferase activity	8/146	325/23673	0.000948071	0.009469	0.00792215	pveT_jg1431/pveT_jg24600/pveT_jg24601/pveT_jg31557/pveT_jg3451/pveT_jg6621/pveT_jg7994/pveT_jg8656	8
UP	GO:0005351	sugar:proton symporter activity	3/146	32/23673	0.000999731	0.00974436	0.00815253	pveT_jg16367/pveT_jg25653/pveT_jg33145	3
UP	GO:0005402	cation:sugar symporter activity	3/146	32/23673	0.000999731	0.00974436	0.00815253	pveT_jg16367/pveT_jg25653/pveT_jg33145	3
UP	GO:0019321	pentose metabolic process	3/146	34/23673	0.00119531	0.011512	0.00963138	pveT_jg20602/pveT_jg32003/pveT_jg32004	3
UP	GO:0009846	pollen germination	5/146	130/23673	0.00128554	0.0122353	0.0102366	pveT_jg14511/pveT_jg14512/pveT_jg14516/pveT_jg16709/pveT_jg32999	5
UP	GO:0009250	glucan biosynthetic process	6/146	199/23673	0.00149802	0.0140919	0.0117898	pveT_jg1517/pveT_jg2350/pveT_jg24600/pveT_jg24601/pveT_jg7994/pveT_jg8656	6
UP	GO:0009627	systemic acquired resistance	6/146	206/23673	0.00178456	0.016409	0.0137284	pveT_jg10918/pveT_jg31761/pveT_jg31762/pveT_jg31763/pveT_jg34152/pveT_jg34204	6
UP	GO:0015295	solute:proton symporter activity	3/146	39/23673	0.00178491	0.016409	0.0137284	pveT_jg16367/pveT_jg25653/pveT_jg33145	3
UP	GO:0071326	cellular response to monosaccharide stimulus	3/146	40/23673	0.00192097	0.0170777	0.0142879	pveT_jg16367/pveT_jg25653/pveT_jg33145	3
UP	GO:0071331	cellular response to hexose stimulus	3/146	40/23673	0.00192097	0.0170777	0.0142879	pveT_jg16367/pveT_jg25653/pveT_jg33145	3
UP	GO:0071333	cellular response to glucose stimulus	3/146	40/23673	0.00192097	0.0170777	0.0142879	pveT_jg16367/pveT_jg25653/pveT_jg33145	3
UP	GO:0004560	alpha-L-fucosidase activity	2/146	11/23673	0.00200328	0.017241	0.0144245	pveT_jg18397/pveT_jg18399	2
UP	GO:0010116	positive regulation of abscisic acid biosynthetic process	2/146	11/23673	0.00200328	0.017241	0.0144245	pveT_jg24600/pveT_jg24601	2
UP	GO:0015928	fucosidase activity	2/146	11/23673	0.00200328	0.017241	0.0144245	pveT_jg18397/pveT_jg18399	2
UP	GO:0030246	carbohydrate binding	7/146	288/23673	0.00211337	0.017997	0.015057	pveT_jg11510/pveT_jg18000/pveT_jg22177/pveT_jg32854/pveT_jg32855/pveT_jg373/pveT_jg6731	7
UP	GO:0015144	carbohydrate transmembrane transporter activity	4/146	88/23673	0.00216756	0.0182662	0.0152823	pveT_jg16367/pveT_jg18725/pveT_jg25653/pveT_jg33145	4
UP	GO:0016407	acetyltransferase activity	5/146	147/23673	0.00220668	0.0184042	0.0153977	pveT_jg1086/pveT_jg1087/pveT_jg1517/pveT_jg28991/pveT_jg3324	5
UP	GO:1901476	carbohydrate transporter activity	4/146	89/23673	0.00225883	0.0186469	0.0156008	pveT_jg16367/pveT_jg18725/pveT_jg25653/pveT_jg33145	4
UP	GO:1902932	positive regulation of alcohol biosynthetic process	2/146	12/23673	0.00239423	0.019565	0.0163688	pveT_jg24600/pveT_jg24601	2
UP	GO:0001678	cellular glucose homeostasis	3/146	45/23673	0.00269769	0.0218243	0.0182591	pveT_jg16367/pveT_jg25653/pveT_jg33145	3
UP	GO:0042593	glucose homeostasis	3/146	46/23673	0.00287298	0.0230123	0.019253	pveT_jg16367/pveT_jg25653/pveT_jg33145	3
UP	GO:0016747	transferase activity	9/146	480/23673	0.00300778	0.0238558	0.0199588	pveT_jg1086/pveT_jg1087/pveT_jg15044/pveT_jg1517/pveT_jg15886/pveT_jg1697/pveT_jg23669/pveT_jg28991/pveT_jg3324	9
UP	GO:0080116	glucuronoxylan glucuronosyltransferase activity	2/146	14/23673	0.00327455	0.0257195	0.021518	pveT_jg1431/pveT_jg31557	2
UP	GO:0048878	chemical homeostasis	8/146	425/23673	0.00496014	0.0385841	0.0322811	pveT_jg16367/pveT_jg17145/pveT_jg25653/pveT_jg33145/pveT_jg3437/pveT_jg3591/pveT_jg3592/pveT_jg5523	8
UP	GO:0015294	solute:cation symporter activity	3/146	56/23673	0.0050164	0.0386501	0.0323363	pveT_jg16367/pveT_jg25653/pveT_jg33145	3
UP	GO:0010047	fruit dehiscence	2/146	18/23673	0.00541736	0.0413457	0.0345915	pveT_jg29043/pveT_jg5481	2
UP	GO:0015293	symporter activity	3/146	58/23673	0.00553417	0.0418425	0.0350071	pveT_jg16367/pveT_jg25653/pveT_jg33145	3
UP	GO:0033500	carbohydrate homeostasis	3/146	61/23673	0.006369	0.0477085	0.0399149	pveT_jg16367/pveT_jg25653/pveT_jg33145	3
DOWN	GO:0034219	carbohydrate transmembrane transport	4/50	29/23673	4.02157e-07	0.000192231	0.000171023	pveT_jg2967/pveT_jg2968/pveT_jg2971/pveT_jg9592	4
DOWN	GO:0015145	monosaccharide transmembrane transporter activity	3/50	27/23673	2.50211e-05	0.0049655	0.00441767	pveT_jg2967/pveT_jg2968/pveT_jg2971	3
DOWN	GO:0015749	monosaccharide transport	3/50	29/23673	3.11642e-05	0.0049655	0.00441767	pveT_jg2967/pveT_jg2968/pveT_jg2971	3
DOWN	GO:0008643	carbohydrate transport	4/50	95/23673	4.86524e-05	0.00581396	0.00517252	pveT_jg2967/pveT_jg2968/pveT_jg2971/pveT_jg9592	4
DOWN	GO:0051119	sugar transmembrane transporter activity	3/50	57/23673	0.00023938	0.0228847	0.0203599	pveT_jg2967/pveT_jg2968/pveT_jg2971	3

[truncated: 9 more sheets: S11, S12, S13, S14, S15, S16, S17, S18, S19]
